# Supplementary material for: Polynomial probability distribution estimation using the method of moments
Source: PLoS One. 2017 Apr 10;12(4):e0174573. doi: 10.1371/journal.pone.0174573 (PMC5386244; doi:10.1371/journal.pone.0174573)
Supplement: S1 Dataset — (TXT) [file pone.0174573.s001.txt]

  0.0000000e+000
  1.8480000e+003
  1.9062000e+003
  7.5480000e+002
  1.8336000e+003
  1.9500000e+003
  1.8018000e+003
  6.5520000e+002
  1.8336000e+003
  1.9770000e+003
  2.1372000e+003
  2.1438000e+003
  7.4280000e+002
  1.9152000e+003
  1.9710000e+003
  1.3194000e+003
  9.6360000e+002
  1.9260000e+003
  2.0310000e+003
  4.7760000e+002
  1.4784000e+003
  1.9374000e+003
  1.8516000e+003
  3.1440000e+002
  1.9848000e+003
  1.9656000e+003
  6.5100000e+002
  1.2834000e+003
  1.9392000e+003
  1.8108000e+003
  2.8860000e+002
  1.6470000e+003
  2.0196000e+003
  1.2972000e+003
  6.5160000e+002
  1.8810000e+003
  1.9482000e+003
  8.3460000e+002
  1.1946000e+003
  1.9584000e+003
  1.7988000e+003
  3.3480000e+002
  1.9098000e+003
  1.9860000e+003
  1.2348000e+003
  8.7900000e+002
  1.9236000e+003
  2.0742000e+003
  6.9240000e+002
  1.1892000e+003
  2.1048000e+003
  2.3424000e+003
  2.0856000e+003
  1.4412000e+003
  1.0914000e+003
  1.9686000e+003
  2.2674000e+003
  1.0026000e+003
  1.0902000e+003
  2.1270000e+003
  2.5674000e+003
  2.4750000e+003
  2.4174000e+003
  7.0620000e+002
  1.7352000e+003
  2.3658000e+003
  2.4090000e+003
  2.3700000e+003
  1.6800000e+003
  2.1354000e+003
  4.1190000e+003
  4.2078000e+003
  2.9982000e+003
  2.5404000e+003
  4.3950000e+003
  4.7640000e+003
  1.7394000e+003
  9.6840000e+002
  2.3340000e+003
  2.4042000e+003
  9.5340000e+002
  1.3818000e+003
  2.3670000e+003
  2.4312000e+003
  1.0398000e+003
  1.3032000e+003
  2.1756000e+003
  2.7180000e+003
  7.2840000e+002
  1.1946000e+003
  2.0694000e+003
  1.8654000e+003
  1.3848000e+003
  2.8422000e+003
  3.3600000e+003
  3.1518000e+003
  3.2250000e+003
  3.2184000e+003
  1.5936000e+003
  2.8560000e+003
  3.5052000e+003
  3.3486000e+003
  3.6714000e+003
  2.2674000e+003
  2.3154000e+003
  3.3954000e+003
  2.4384000e+003
  1.0914000e+003
  2.1474000e+003
  2.5896000e+003
  2.8950000e+003
  2.9046000e+003
  2.1396000e+003
  2.2428000e+003
  3.5022000e+003
  3.9030000e+003
  2.4018000e+003
  3.2496000e+003
  3.0432000e+003
  2.4864000e+003
  2.1030000e+003
  2.6064000e+003
  2.2632000e+003
  1.1346000e+003
  2.3946000e+003
  2.5764000e+003
  1.6350000e+003
  1.7148000e+003
  2.8956000e+003
  2.7096000e+003
  1.9584000e+003
  1.4328000e+003
  2.6256000e+003
  2.7702000e+003
  1.1508000e+003
  1.3128000e+003
  2.2038000e+003
  2.2488000e+003
  7.2360000e+002
  1.1454000e+003
  1.8342000e+003
  1.7454000e+003
  4.3380000e+002
  1.4436000e+003
  1.3518000e+003
  1.3836000e+003
  4.8900000e+002
  1.4076000e+003
  1.6542000e+003
  1.3272000e+003
  5.1480000e+002
  1.6782000e+003
  2.0364000e+003
  2.2602000e+003
  2.1300000e+003
  4.5900000e+002
  1.5690000e+003
  1.8954000e+003
  1.2426000e+003
  3.8880000e+002
  1.9200000e+003
  2.0598000e+003
  9.1080000e+002
  5.1780000e+002
  2.0190000e+003
  2.0574000e+003
  7.0800000e+002
  6.8460000e+002
  1.9632000e+003
  1.9416000e+003
  5.4540000e+002
  5.9040000e+002
  1.9272000e+003
  1.9998000e+003
  5.1180000e+002
  9.6780000e+002
  1.8414000e+003
  1.7958000e+003
  5.4000000e+002
  8.8740000e+002
  1.9812000e+003
  1.8432000e+003
  5.1360000e+002
  1.7502000e+003
  1.9008000e+003
  1.1460000e+003
  9.1680000e+002
  2.0754000e+003
  2.0382000e+003
  6.0720000e+002
  1.7178000e+003
  2.0514000e+003
  2.4072000e+003
  2.4282000e+003
  1.5954000e+003
  3.0078000e+003
  2.3352000e+003
  2.3460000e+003
  1.9896000e+003
  2.9802000e+003
  3.0336000e+003
  1.8234000e+003
  1.3914000e+003
  2.5140000e+003
  2.2332000e+003
  4.8480000e+002
  1.8990000e+003
  2.0712000e+003
  1.0350000e+003
  1.0182000e+003
  2.0262000e+003
  2.1114000e+003
  5.4780000e+002
  2.3412000e+003
  2.4888000e+003
  1.8432000e+003
  2.3886000e+003
  2.4990000e+003
  3.4374000e+003
  1.8792000e+003
  2.2650000e+003
  3.1146000e+003
  2.9418000e+003
  2.6454000e+003
  2.2272000e+003
  2.7564000e+003
  2.8956000e+003
  2.6232000e+003
  2.2296000e+003
  2.2608000e+003
  1.5030000e+003
  1.1424000e+003
  2.3460000e+003
  2.5494000e+003
  2.4840000e+003
  1.9764000e+003
  1.9572000e+003
  2.6382000e+003
  2.2920000e+003
  1.4766000e+003
  2.7702000e+003
  2.6508000e+003
  1.4190000e+003
  2.5170000e+003
  2.8428000e+003
  2.5782000e+003
  1.2918000e+003
  2.8152000e+003
  2.8524000e+003
  2.3952000e+003
  1.8072000e+003
  2.7564000e+003
  2.7714000e+003
  1.4478000e+003
  2.3448000e+003
  3.6636000e+003
  3.9498000e+003
  2.0346000e+003
  3.4512000e+003
  3.2556000e+003
  2.4702000e+003
  3.5400000e+003
  4.1952000e+003
  4.5204000e+003
  2.4576000e+003
  2.4594000e+003
  2.7756000e+003
  2.7414000e+003
  1.1988000e+003
  2.7414000e+003
  2.7126000e+003
  2.3766000e+003
  1.3212000e+003
  2.7954000e+003
  2.8002000e+003
  2.0190000e+003
  1.6992000e+003
  2.5770000e+003
  2.8158000e+003
  2.8950000e+003
  2.8698000e+003
  1.4724000e+003
  3.4032000e+003
  2.5704000e+003
  2.2284000e+003
  1.5048000e+003
  2.4540000e+003
  3.4368000e+003
  1.7196000e+003
  3.5124000e+003
  3.1818000e+003
  1.7394000e+003
  5.3700000e+002
  2.6778000e+003
  3.9156000e+003
  1.4082000e+003
  1.4874000e+003
  1.9896000e+003
  2.1786000e+003
  8.6940000e+002
  1.7244000e+003
  2.0466000e+003
  2.0460000e+003
  4.8480000e+002
  1.8192000e+003
  2.0568000e+003
  1.7418000e+003
  4.4640000e+002
  1.9422000e+003
  2.0454000e+003
  2.2722000e+003
  2.1408000e+003
  1.0002000e+003
  1.8948000e+003
  2.0376000e+003
  1.6236000e+003
  8.7960000e+002
  1.9926000e+003
  2.1414000e+003
  1.1856000e+003
  1.4538000e+003
  2.0742000e+003
  2.1072000e+003
  5.0700000e+002
  2.0340000e+003
  2.0904000e+003
  1.5300000e+003
  7.1700000e+002
  1.9956000e+003
  2.1834000e+003
  1.4916000e+003
  9.6420000e+002
  2.0406000e+003
  2.1282000e+003
  5.2800000e+002
  1.9566000e+003
  2.0004000e+003
  9.6300000e+002
  1.6344000e+003
  2.1402000e+003
  1.6698000e+003
  1.2780000e+003
  3.2850000e+003
  2.2836000e+003
  1.5882000e+003
  1.7274000e+003
  2.4360000e+003
  3.0546000e+003
  2.3862000e+003
  1.3896000e+003
  2.2032000e+003
  2.3400000e+003
  2.5968000e+003
  2.5182000e+003
  1.0962000e+003
  2.0532000e+003
  2.1816000e+003
  1.7406000e+003
  8.5080000e+002
  2.3616000e+003
  2.3124000e+003
  1.0764000e+003
  1.4910000e+003
  2.7804000e+003
  4.5570000e+003
  4.5588000e+003
  3.4650000e+003
  2.9370000e+003
  2.7978000e+003
  2.3664000e+003
  1.0974000e+003
  2.4714000e+003
  2.3874000e+003
  1.5054000e+003
  1.3350000e+003
  2.4780000e+003
  2.9082000e+003
  1.0428000e+003
  1.8744000e+003
  2.2074000e+003
  1.9878000e+003
  1.0734000e+003
  2.5374000e+003
  2.4894000e+003
  1.4100000e+003
  1.6728000e+003
  2.7702000e+003
  2.3460000e+003
  1.4412000e+003
  1.8264000e+003
  2.5626000e+003
  2.3214000e+003
  1.4910000e+003
  2.4420000e+003
  3.0276000e+003
  5.3316000e+003
  5.1288000e+003
  3.3702000e+003
  2.9700000e+003
  3.2580000e+003
  2.6736000e+003
  9.8520000e+002
  2.5446000e+003
  2.6694000e+003
  2.0976000e+003
  1.4760000e+003
  2.7942000e+003
  2.8602000e+003
  1.4406000e+003
  2.6538000e+003
  2.8950000e+003
  2.3676000e+003
  1.6080000e+003
  2.8494000e+003
  2.8710000e+003
  1.6560000e+003
  2.2518000e+003
  2.8974000e+003
  2.5518000e+003
  1.1808000e+003
  2.6502000e+003
  2.8428000e+003
  1.7298000e+003
  2.7948000e+003
  3.2022000e+003
  2.5122000e+003
  3.3354000e+003
  2.1342000e+003
  2.0046000e+003
  2.2284000e+003
  2.3664000e+003
  2.5428000e+003
  1.2642000e+003
  2.0370000e+003
  1.8528000e+003
  2.4030000e+003
  2.4948000e+003
  1.8558000e+003
  4.8420000e+002
  1.7172000e+003
  1.9974000e+003
  9.4320000e+002
  9.1860000e+002
  1.9680000e+003
  1.9992000e+003
  5.6760000e+002
  1.5660000e+003
  1.8222000e+003
  1.4946000e+003
  5.5140000e+002
  1.9296000e+003
  2.0520000e+003
  2.2332000e+003
  2.2518000e+003
  5.8260000e+002
  1.8438000e+003
  2.0502000e+003
  1.4526000e+003
  5.6760000e+002
  1.9884000e+003
  2.0724000e+003
  8.0040000e+002
  1.2366000e+003
  2.0064000e+003
  1.7958000e+003
  4.1220000e+002
  1.8750000e+003
  2.0598000e+003
  1.0650000e+003
  8.8860000e+002
  1.9692000e+003
  2.0448000e+003
  6.3960000e+002
  9.1740000e+002
  1.9116000e+003
  1.9020000e+003
  4.5780000e+002
  1.2090000e+003
  1.9242000e+003
  1.7202000e+003
  4.7760000e+002
  1.3236000e+003
  1.7700000e+003
  1.5144000e+003
  5.1840000e+002
  1.3932000e+003
  1.7418000e+003
  1.4838000e+003
  5.0160000e+002
  1.9284000e+003
  1.9740000e+003
  1.1616000e+003
  9.8100000e+002
  2.2776000e+003
  2.5518000e+003
  2.4534000e+003
  1.9650000e+003
  9.1200000e+002
  2.3574000e+003
  2.1936000e+003
  1.1532000e+003
  9.5820000e+002
  1.8162000e+003
  1.9128000e+003
  1.6332000e+003
  8.0220000e+002
  2.0346000e+003
  2.4864000e+003
  4.1766000e+003
  4.2054000e+003
  3.9792000e+003
  1.7046000e+003
  2.2056000e+003
  2.2242000e+003
  1.1088000e+003
  8.6700000e+002
  2.2782000e+003
  2.2848000e+003
  9.4080000e+002
  1.8006000e+003
  2.4372000e+003
  2.0646000e+003
  9.6600000e+002
  1.3806000e+003
  2.3850000e+003
  2.2632000e+003
  8.8440000e+002
  2.2236000e+003
  2.3472000e+003
  1.2630000e+003
  1.3092000e+003
  2.3178000e+003
  2.3832000e+003
  8.7060000e+002
  1.7664000e+003
  2.0082000e+003
  1.7508000e+003
  1.4034000e+003
  2.5152000e+003
  2.2710000e+003
  1.4160000e+003
  3.2658000e+003
  3.4206000e+003
  3.1506000e+003
  3.4416000e+003
  3.2010000e+003
  2.1504000e+003
  2.7360000e+003
  2.4792000e+003
  1.0956000e+003
  1.6038000e+003
  2.1570000e+003
  2.0118000e+003
  7.9320000e+002
  1.6416000e+003
  2.1984000e+003
  2.0136000e+003
  9.7920000e+002
  1.4592000e+003
  2.4588000e+003
  2.3340000e+003
  1.1100000e+003
  1.4874000e+003
  2.6358000e+003
  2.5242000e+003
  1.2876000e+003
  1.3260000e+003
  2.5176000e+003
  2.7600000e+003
  2.6796000e+003
  2.2320000e+003
  8.2200000e+002
  1.6962000e+003
  2.2656000e+003
  1.1304000e+003
  4.7460000e+002
  2.1558000e+003
  1.9986000e+003
  7.9680000e+002
  4.5420000e+002
  1.7472000e+003
  1.9470000e+003
  1.0002000e+003
  5.2440000e+002
  1.8966000e+003
  1.9428000e+003
  7.3800000e+002
  8.1900000e+002
  1.9896000e+003
  1.8846000e+003
  4.9440000e+002
  6.0360000e+002
  2.0376000e+003
  2.0682000e+003
  4.9020000e+002
  9.1500000e+002
  1.9230000e+003
  1.8060000e+003
  4.1760000e+002
  1.4016000e+003
  1.6302000e+003
  1.4820000e+003
  4.1940000e+002
  1.2570000e+003
  1.7418000e+003
  1.4280000e+003
  5.3280000e+002
  1.1070000e+003
  2.0040000e+003
  2.7954000e+003
  2.3220000e+003
  1.2426000e+003
  1.4040000e+003
  2.9532000e+003
  2.9580000e+003
  1.5486000e+003
  1.3578000e+003
  1.9422000e+003
  2.9892000e+003
  1.3038000e+003
  7.1100000e+002
  2.3058000e+003
  2.3376000e+003
  2.4954000e+003
  2.2578000e+003
  6.6960000e+002
  1.5474000e+003
  1.9968000e+003
  1.3842000e+003
  4.8900000e+002
  2.0016000e+003
  2.1804000e+003
  1.8420000e+003
  5.3220000e+002
  1.5252000e+003
  1.7514000e+003
  1.1832000e+003
  5.4120000e+002
  1.4226000e+003
  1.7124000e+003
  1.2240000e+003
  7.2720000e+002
  9.7560000e+002
  1.6950000e+003
  1.5696000e+003
  7.1820000e+002
  7.6980000e+002
  2.1084000e+003
  2.0316000e+003
  8.0940000e+002
  8.8080000e+002
  2.0232000e+003
  2.2764000e+003
  1.1106000e+003
  9.3960000e+002
  1.6440000e+003
  1.8114000e+003
  1.3668000e+003
  9.2460000e+002
  2.5464000e+003
  4.3572000e+003
  4.4826000e+003
  4.4724000e+003
  3.0594000e+003
  1.5426000e+003
  1.7790000e+003
  3.2976000e+003
  2.7990000e+003
  1.2852000e+003
  1.7736000e+003
  2.6712000e+003
  2.7048000e+003
  1.1994000e+003
  1.6464000e+003
  2.5950000e+003
  2.8062000e+003
  2.9316000e+003
  1.9182000e+003
  1.2522000e+003
  2.2332000e+003
  2.5860000e+003
  1.5144000e+003
  1.1484000e+003
  3.2376000e+003
  3.0090000e+003
  2.3244000e+003
  2.3088000e+003
  2.3940000e+003
  3.6966000e+003
  4.4934000e+003
  2.6310000e+003
  2.6802000e+003
  2.9004000e+003
  3.8802000e+003
  3.7998000e+003
  2.1606000e+003
  2.0088000e+003
  2.4114000e+003
  4.0452000e+003
  3.5568000e+003
  4.8864000e+003
  6.2442000e+003
  4.6950000e+003
  3.7782000e+003
  2.5914000e+003
  3.3312000e+003
  3.7098000e+003
  2.0022000e+003
  2.0604000e+003
  2.9460000e+003
  3.0642000e+003
  2.1312000e+003
  2.1018000e+003
  2.6706000e+003
  2.2566000e+003
  7.0560000e+002
  1.5774000e+003
  1.8420000e+003
  1.1766000e+003
  7.0560000e+002
  1.8708000e+003
  1.9548000e+003
  6.0360000e+002
  6.1620000e+002
  1.8834000e+003
  1.9788000e+003
  9.2160000e+002
  5.5740000e+002
  1.5654000e+003
  1.9224000e+003
  1.1784000e+003
  4.6500000e+002
  1.4988000e+003
  1.7880000e+003
  1.3464000e+003
  4.7220000e+002
  1.4004000e+003
  1.7292000e+003
  1.4928000e+003
  4.2240000e+002
  1.2642000e+003
  1.7886000e+003
  1.5096000e+003
  4.2240000e+002
  1.0584000e+003
  1.8894000e+003
  1.7046000e+003
  5.3040000e+002
  8.2380000e+002
  1.8804000e+003
  2.1900000e+003
  2.2380000e+003
  1.4196000e+003
  8.7960000e+002
  2.7672000e+003
  2.2176000e+003
  1.3062000e+003
  1.8618000e+003
  2.8548000e+003
  2.8464000e+003
  1.3782000e+003
  2.3640000e+003
  2.5308000e+003
  2.3202000e+003
  1.4070000e+003
  3.2778000e+003
  2.9784000e+003
  1.6296000e+003
  2.2566000e+003
  3.0444000e+003
  3.0402000e+003
  1.7166000e+003
  1.6722000e+003
  2.0406000e+003
  2.8416000e+003
  7.9800000e+002
  9.3240000e+002
  1.9176000e+003
  1.8660000e+003
  4.5780000e+002
  7.7640000e+002
  1.9704000e+003
  1.9434000e+003
  5.0580000e+002
  6.5400000e+002
  1.9002000e+003
  2.1492000e+003
  2.1096000e+003
  1.6614000e+003
  4.5840000e+002
  1.9146000e+003
  2.2434000e+003
  2.3088000e+003
  2.1726000e+003
  1.6836000e+003
  7.8540000e+002
  2.1462000e+003
  2.1078000e+003
  7.3500000e+002
  6.8340000e+002
  1.7820000e+003
  2.1624000e+003
  9.7680000e+002
  5.1660000e+002
  1.7118000e+003
  2.4054000e+003
  1.1916000e+003
  6.3060000e+002
  1.8120000e+003
  2.3694000e+003
  1.3056000e+003
  1.6254000e+003
  3.7830000e+003
  3.3420000e+003
  2.8236000e+003
  2.9550000e+003
  5.2158000e+003
  5.9694000e+003
  5.8290000e+003
  4.4208000e+003
  3.0300000e+003
  2.0742000e+003
  2.6496000e+003
  2.6832000e+003
  2.8710000e+003
  2.5686000e+003
  9.7560000e+002
  1.0212000e+003
  2.0250000e+003
  2.3550000e+003
  1.4916000e+003
  8.6880000e+002
  9.4620000e+002
  2.2956000e+003
  2.5398000e+003
  3.9510000e+003
  4.2846000e+003
  2.4738000e+003
  1.4076000e+003
  1.8462000e+003
  1.9728000e+003
  1.5996000e+003
  1.3530000e+003
  1.1364000e+003
  1.1754000e+003
  2.0280000e+003
  2.3568000e+003
  1.7352000e+003
  1.2198000e+003
  1.2120000e+003
  1.2474000e+003
  1.2798000e+003
  2.6328000e+003
  2.2632000e+003
  1.1988000e+003
  1.0038000e+003
  1.0878000e+003
  1.2120000e+003
  2.1072000e+003
  2.3718000e+003
  2.4858000e+003
  6.2340000e+002
  4.9440000e+002
  5.2980000e+002
  2.0196000e+003
  1.7676000e+003
  1.9620000e+003
  8.2740000e+002
  6.0480000e+002
  5.4180000e+002
  1.1640000e+003
  1.5432000e+003
  1.2564000e+003
  5.8380000e+002
  4.8960000e+002
  1.0656000e+003
  1.4862000e+003
  1.3446000e+003
  5.1900000e+002
  5.2260000e+002
  1.2354000e+003
  1.5636000e+003
  1.0950000e+003
  5.8140000e+002
  4.9080000e+002
  1.4316000e+003
  1.6950000e+003
  1.0398000e+003
  6.0420000e+002
  5.2320000e+002
  1.5414000e+003
  1.8558000e+003
  7.6380000e+002
  5.7060000e+002
  1.4862000e+003
  1.7784000e+003
  9.0180000e+002
  5.1660000e+002
  5.6520000e+002
  1.9680000e+003
  1.8768000e+003
  5.1360000e+002
  4.2120000e+002
  1.1424000e+003
  1.9914000e+003
  2.2380000e+003
  2.2080000e+003
  9.1020000e+002
  7.6140000e+002
  1.6890000e+003
  2.0424000e+003
  9.8100000e+002
  4.5060000e+002
  1.4790000e+003
  1.6308000e+003
  1.3812000e+003
  6.6720000e+002
  1.2660000e+003
  1.6848000e+003
  1.3848000e+003
  5.7660000e+002
  6.1620000e+002
  1.9134000e+003
  1.8900000e+003
  4.4460000e+002
  7.5780000e+002
  1.9146000e+003
  1.9992000e+003
  5.7900000e+002
  7.2120000e+002
  1.7532000e+003
  2.0322000e+003
  2.1948000e+003
  2.2824000e+003
  4.9920000e+002
  1.7208000e+003
  1.9908000e+003
  1.7526000e+003
  1.8102000e+003
  1.1568000e+003
  2.2890000e+003
  2.3124000e+003
  1.8774000e+003
  3.2298000e+003
  4.2372000e+003
  2.5710000e+003
  1.1322000e+003
  1.7070000e+003
  2.6868000e+003
  3.3486000e+003
  1.8042000e+003
  1.3614000e+003
  2.0808000e+003
  1.8906000e+003
  7.3680000e+002
  1.4856000e+003
  1.9212000e+003
  1.7550000e+003
  1.2036000e+003
  1.6176000e+003
  1.8498000e+003
  1.6740000e+003
  7.6320000e+002
  2.1000000e+003
  2.3772000e+003
  1.2078000e+003
  9.2640000e+002
  2.0430000e+003
  2.3580000e+003
  2.4894000e+003
  2.4216000e+003
  1.2798000e+003
  9.9840000e+002
  2.0466000e+003
  1.8762000e+003
  5.5200000e+002
  1.3734000e+003
  1.8126000e+003
  1.3242000e+003
  5.3520000e+002
  1.7844000e+003
  2.0760000e+003
  1.1214000e+003
  6.1080000e+002
  1.7142000e+003
  2.0076000e+003
  1.2606000e+003
  7.0260000e+002
  1.9896000e+003
  1.9524000e+003
  8.1720000e+002
  8.1540000e+002
  2.1204000e+003
  1.8768000e+003
  8.1240000e+002
  1.6734000e+003
  2.2524000e+003
  2.2434000e+003
  7.8120000e+002
  1.7592000e+003
  2.1252000e+003
  1.9200000e+003
  7.3620000e+002
  1.8822000e+003
  2.0928000e+003
  2.1720000e+003
  2.2908000e+003
  8.2320000e+002
  4.8000000e+002
  1.7100000e+003
  1.4448000e+003
  5.8860000e+002
  1.8156000e+003
  1.9962000e+003
  1.0962000e+003
  4.4100000e+002
  1.8456000e+003
  2.0856000e+003
  1.0218000e+003
  1.3866000e+003
  1.8516000e+003
  1.6764000e+003
  6.8220000e+002
  2.0898000e+003
  2.0022000e+003
  9.6600000e+002
  1.5960000e+003
  2.0640000e+003
  1.9956000e+003
  4.5060000e+002
  2.0412000e+003
  2.0922000e+003
  1.5564000e+003
  9.2940000e+002
  2.1324000e+003
  2.0190000e+003
  9.5640000e+002
  1.5534000e+003
  2.0028000e+003
  1.7514000e+003
  7.8060000e+002
  2.7300000e+003
  2.3052000e+003
  1.5828000e+003
  2.8200000e+003
  3.2382000e+003
  3.1464000e+003
  2.9328000e+003
  4.3110000e+003
  4.3764000e+003
  4.4652000e+003
  4.4568000e+003
  3.0252000e+003
  3.3594000e+003
  4.3380000e+003
  3.4650000e+003
  1.3278000e+003
  2.0814000e+003
  2.2362000e+003
  9.1080000e+002
  1.6416000e+003
  1.9380000e+003
  1.7880000e+003
  8.5020000e+002
  2.0514000e+003
  1.9332000e+003
  1.0536000e+003
  1.3746000e+003
  2.0628000e+003
  1.9968000e+003
  3.3840000e+002
  1.9878000e+003
  2.1126000e+003
  1.5324000e+003
  1.0920000e+003
  2.0508000e+003
  2.0580000e+003
  8.6760000e+002
  1.7262000e+003
  1.9944000e+003
  1.5708000e+003
  1.0242000e+003
  1.9230000e+003
  2.1600000e+003
  6.6660000e+002
  1.9392000e+003
  2.0340000e+003
  2.0586000e+003
  2.1954000e+003
  1.3638000e+003
  1.6524000e+003
  1.9722000e+003
  2.0058000e+003
  7.8360000e+002
  1.7550000e+003
  1.9308000e+003
  1.6404000e+003
  5.0940000e+002
  1.9626000e+003
  2.0874000e+003
  1.3410000e+003
  1.2972000e+003
  2.0094000e+003
  2.1648000e+003
  8.4360000e+002
  2.6496000e+003
  2.3982000e+003
  2.0364000e+003
  9.0480000e+002
  2.2374000e+003
  2.6220000e+003
  1.6566000e+003
  1.9908000e+003
  3.0738000e+003
  3.2904000e+003
  1.9440000e+003
  1.9596000e+003
  3.1290000e+003
  2.5932000e+003
  9.8400000e+002
  2.3838000e+003
  2.5416000e+003
  1.7082000e+003
  1.5414000e+003
  2.4726000e+003
  2.7768000e+003
  3.5616000e+003
  4.3458000e+003
  4.5252000e+003
  2.8956000e+003
  3.2574000e+003
  2.9232000e+003
  1.6008000e+003
  2.1420000e+003
  3.1230000e+003
  2.6934000e+003
  1.2480000e+003
  2.8596000e+003
  3.0600000e+003
  2.9970000e+003
  2.9718000e+003
  1.5462000e+003
  2.3970000e+003
  2.6940000e+003
  2.0358000e+003
  1.2036000e+003
  2.0178000e+003
  2.2092000e+003
  9.7980000e+002
  1.3440000e+003
  1.8684000e+003
  1.6092000e+003
  1.5780000e+003
  1.8636000e+003
  2.0052000e+003
  1.2462000e+003
  1.2846000e+003
  2.0394000e+003
  1.8564000e+003
  5.1960000e+002
  1.9746000e+003
  1.9332000e+003
  1.2630000e+003
  1.0248000e+003
  2.0922000e+003
  2.0214000e+003
  4.9740000e+002
  1.9920000e+003
  2.0418000e+003
  9.2160000e+002
  1.9656000e+003
  1.9302000e+003
  1.4136000e+003
  1.2084000e+003
  2.1078000e+003
  2.1066000e+003
  5.8440000e+002
  1.8330000e+003
  2.0796000e+003
  1.4382000e+003
  6.9240000e+002
  2.0340000e+003
  2.0334000e+003
  1.1502000e+003
  9.9300000e+002
  2.8380000e+003
  3.3228000e+003
  3.1704000e+003
  2.1240000e+003
  2.1228000e+003
  3.1356000e+003
  3.1008000e+003
  2.7390000e+003
  3.3570000e+003
  4.2828000e+003
  4.0314000e+003
  2.7864000e+003
  2.7690000e+003
  4.2822000e+003
  4.2504000e+003
  1.6242000e+003
  2.0418000e+003
  2.1630000e+003
  1.6428000e+003
  8.3880000e+002
  2.0994000e+003
  2.1510000e+003
  9.0360000e+002
  1.3362000e+003
  2.0754000e+003
  1.9410000e+003
  5.0640000e+002
  2.0214000e+003
  2.0730000e+003
  1.1958000e+003
  1.0350000e+003
  2.0100000e+003
  2.0118000e+003
  5.0520000e+002
  1.7808000e+003
  2.0574000e+003
  2.1264000e+003
  2.1354000e+003
  9.9180000e+002
  1.8180000e+003
  1.9392000e+003
  1.5480000e+003
  7.7100000e+002
  1.9884000e+003
  2.0220000e+003
  9.3900000e+002
  1.2654000e+003
  2.1186000e+003
  2.0718000e+003
  4.5840000e+002
  2.0262000e+003
  2.2014000e+003
  1.4862000e+003
  1.2648000e+003
  2.2878000e+003
  2.2554000e+003
  8.7840000e+002
  1.7958000e+003
  2.3196000e+003
  2.2536000e+003
  8.9040000e+002
  2.5020000e+003
  2.3670000e+003
  1.7124000e+003
  1.8588000e+003
  2.8236000e+003
  2.8098000e+003
  1.2438000e+003
  2.6748000e+003
  2.8470000e+003
  2.1006000e+003
  1.8546000e+003
  2.7552000e+003
  2.8170000e+003
  1.4886000e+003
  3.4872000e+003
  3.9780000e+003
  4.0812000e+003
  3.9966000e+003
  3.0450000e+003
  3.2070000e+003
  4.4328000e+003
  2.7654000e+003
  2.2524000e+003
  2.5560000e+003
  4.0416000e+003
  3.2376000e+003
  2.8146000e+003
  4.9632000e+003
  3.5100000e+003
  2.3838000e+003
  2.0478000e+003
  4.3560000e+003
  4.7970000e+003
  1.8054000e+003
  2.7414000e+003
  3.0288000e+003
  2.4300000e+003
  1.6248000e+003
  2.8176000e+003
  2.9400000e+003
  1.5768000e+003
  2.0274000e+003
  2.4000000e+003
  2.2836000e+003
  8.8800000e+002
  1.6386000e+003
  2.0178000e+003
  2.1906000e+003
  2.2944000e+003
  1.3368000e+003
  5.6700000e+002
  2.0394000e+003
  1.9764000e+003
  5.8800000e+002
  1.7916000e+003
  2.0670000e+003
  1.5444000e+003
  7.1760000e+002
  2.0304000e+003
  2.0814000e+003
  5.2200000e+002
  1.4022000e+003
  1.8138000e+003
  1.6218000e+003
  4.1040000e+002
  1.3638000e+003
  1.7676000e+003
  1.5870000e+003
  4.9980000e+002
  1.2150000e+003
  1.7520000e+003
  1.5906000e+003
  5.3160000e+002
  1.4946000e+003
  1.7142000e+003
  1.5036000e+003
  5.3100000e+002
  1.6332000e+003
  1.8258000e+003
  1.3746000e+003
  4.5840000e+002
  1.8582000e+003
  2.0460000e+003
  9.5340000e+002
  7.8540000e+002
  1.9728000e+003
  2.0466000e+003
  4.3260000e+002
  1.4442000e+003
  1.9266000e+003
  2.0784000e+003
  2.2194000e+003
  1.1028000e+003
  1.1742000e+003
  1.8774000e+003
  1.9266000e+003
  5.5620000e+002
  1.1082000e+003
  2.0916000e+003
  1.8420000e+003
  4.9920000e+002
  2.0640000e+003
  3.6030000e+003
  2.6832000e+003
  3.0252000e+003
  4.1862000e+003
  4.3080000e+003
  2.9226000e+003
  2.5416000e+003
  3.9768000e+003
  3.6612000e+003
  2.7552000e+003
  4.4280000e+003
  4.2270000e+003
  2.8794000e+003
  2.4222000e+003
  2.0898000e+003
  1.9416000e+003
  7.9920000e+002
  2.4960000e+003
  2.7126000e+003
  1.4388000e+003
  1.7958000e+003
  2.3028000e+003
  3.6348000e+003
  3.9972000e+003
  3.2898000e+003
  2.5176000e+003
  2.5830000e+003
  2.3970000e+003
  1.5840000e+003
  1.7502000e+003
  2.6760000e+003
  2.2038000e+003
  8.8440000e+002
  2.1204000e+003
  2.4372000e+003
  2.2482000e+003
  8.7000000e+002
  2.3712000e+003
  2.5068000e+003
  1.2978000e+003
  1.1988000e+003
  2.4222000e+003
  2.3196000e+003
  9.0780000e+002
  2.6562000e+003
  2.6160000e+003
  2.0610000e+003
  1.4034000e+003
  2.5788000e+003
  2.7132000e+003
  1.4364000e+003
  2.4342000e+003
  2.9682000e+003
  3.0282000e+003
  3.2196000e+003
  3.0516000e+003
  2.5542000e+003
  4.2726000e+003
  4.5216000e+003
  3.5214000e+003
  2.1420000e+003
  3.6210000e+003
  2.5638000e+003
  2.1402000e+003
  3.7482000e+003
  2.7804000e+003
  3.9030000e+003
  3.4518000e+003
  2.9550000e+003
  2.9238000e+003
  4.1556000e+003
  3.5298000e+003
  2.7066000e+003
  2.8644000e+003
  3.9582000e+003
  3.5526000e+003
  2.8260000e+003
  2.8326000e+003
  2.7708000e+003
  1.6752000e+003
  2.8026000e+003
  2.8794000e+003
  2.7240000e+003
  1.2540000e+003
  2.0802000e+003
  2.6052000e+003
  2.6382000e+003
  2.3778000e+003
  2.1522000e+003
  1.2618000e+003
  1.8774000e+003
  2.0256000e+003
  1.5270000e+003
  1.4166000e+003
  1.8138000e+003
  1.8618000e+003
  4.9440000e+002
  1.8294000e+003
  1.8864000e+003
  1.3794000e+003
  9.8340000e+002
  1.8186000e+003
  1.8564000e+003
  5.7240000e+002
  1.3494000e+003
  1.8870000e+003
  1.7910000e+003
  3.7500000e+002
  1.6464000e+003
  1.9062000e+003
  1.2078000e+003
  5.9460000e+002
  1.8672000e+003
  1.8948000e+003
  8.4720000e+002
  6.1620000e+002
  1.9266000e+003
  1.9656000e+003
  7.3920000e+002
  7.7820000e+002
  1.9200000e+003
  1.9314000e+003
  4.9440000e+002
  1.2774000e+003
  1.8510000e+003
  2.0064000e+003
  2.0250000e+003
  1.0218000e+003
  9.9960000e+002
  1.7808000e+003
  1.6110000e+003
  3.7680000e+002
  1.4874000e+003
  1.7628000e+003
  1.1298000e+003
  5.5920000e+002
  1.8924000e+003
  1.8906000e+003
  5.7480000e+002
  7.1820000e+002
  1.8768000e+003
  1.9290000e+003
  3.7560000e+002
  2.9640000e+002
  1.7322000e+003
  1.9038000e+003
  7.8600000e+002
  1.3206000e+003
  2.5554000e+003
  1.6746000e+003
  2.0586000e+003
  2.6382000e+003
  3.1566000e+003
  2.6916000e+003
  1.6428000e+003
  1.4904000e+003
  1.7778000e+003
  1.1046000e+003
  5.2380000e+002
  2.0388000e+003
  1.7910000e+003
  1.2066000e+003
  6.6000000e+002
  2.0268000e+003
  2.3178000e+003
  2.3460000e+003
  1.9404000e+003
  2.5026000e+003
  3.0930000e+003
  2.9982000e+003
  2.4042000e+003
  2.2656000e+003
  1.6686000e+003
  1.0638000e+003
  2.1504000e+003
  2.1258000e+003
  8.6280000e+002
  1.2936000e+003
  2.1546000e+003
  2.0376000e+003
  5.5440000e+002
  1.5084000e+003
  1.7964000e+003
  1.5222000e+003
  5.4360000e+002
  2.2050000e+003
  2.1786000e+003
  1.2048000e+003
  1.4928000e+003
  2.3694000e+003
  2.3916000e+003
  9.4740000e+002
  1.6668000e+003
  2.2224000e+003
  2.3214000e+003
  9.5400000e+002
  2.3106000e+003
  2.4804000e+003
  1.6566000e+003
  1.3812000e+003
  2.2188000e+003
  2.2734000e+003
  2.2404000e+003
  2.6928000e+003
  3.7350000e+003
  3.2256000e+003
  4.8612000e+003
  4.9272000e+003
  4.3812000e+003
  4.2486000e+003
  3.6570000e+003
  1.6086000e+003
  2.9592000e+003
  4.2342000e+003
  3.3054000e+003
  3.3774000e+003
  1.8258000e+003
  2.8428000e+003
  3.2940000e+003
  3.3858000e+003
  2.5194000e+003
  3.1584000e+003
  3.8658000e+003
  2.7192000e+003
  2.3538000e+003
  2.6376000e+003
  4.2360000e+003
  3.1428000e+003
  2.1750000e+003
  2.3286000e+003
  2.3418000e+003
  2.6166000e+003
  1.2042000e+003
  2.0400000e+003
  2.0382000e+003
  1.7676000e+003
  8.2800000e+002
  2.0022000e+003
  2.0772000e+003
  1.3608000e+003
  1.1544000e+003
  1.9110000e+003
  2.1402000e+003
  7.4400000e+002
  1.8270000e+003
  1.9734000e+003
  1.8780000e+003
  4.9680000e+002
  2.0370000e+003
  1.9860000e+003
  1.4490000e+003
  8.8200000e+002
  1.8852000e+003
  1.9830000e+003
  1.0830000e+003
  1.3908000e+003
  1.8702000e+003
  2.0640000e+003
  1.1820000e+003
  1.5582000e+003
  2.0238000e+003
  2.0550000e+003
  7.7580000e+002
  1.9548000e+003
  2.0628000e+003
  1.7052000e+003
  8.2140000e+002
  1.9524000e+003
  2.0670000e+003
  1.3398000e+003
  2.6754000e+003
  3.2502000e+003
  2.3892000e+003
  2.1312000e+003
  3.1872000e+003
  3.2808000e+003
  3.2958000e+003
  3.0450000e+003
  4.3344000e+003
  4.3782000e+003
  4.3158000e+003
  4.3494000e+003
  4.0212000e+003
  2.7138000e+003
  3.8304000e+003
  2.1126000e+003
  1.4202000e+003
  1.4472000e+003
  2.1438000e+003
  2.1924000e+003
  6.0900000e+002
  1.9908000e+003
  2.1156000e+003
  1.8198000e+003
  8.9040000e+002
  2.0412000e+003
  2.0628000e+003
  1.3308000e+003
  9.7140000e+002
  2.0646000e+003
  1.9902000e+003
  8.5140000e+002
  1.6422000e+003
  2.0376000e+003
  1.7298000e+003
  8.0760000e+002
  2.0088000e+003
  2.1408000e+003
  1.0572000e+003
  1.2096000e+003
  1.9524000e+003
  1.9338000e+003
  4.7400000e+002
  1.3860000e+003
  1.9716000e+003
  2.1684000e+003
  2.1198000e+003
  1.3398000e+003
  1.2936000e+003
  2.0334000e+003
  2.0064000e+003
  3.8940000e+002
  1.6266000e+003
  2.0508000e+003
  1.4586000e+003
  4.8960000e+002
  1.9572000e+003
  2.1372000e+003
  9.9720000e+002
  5.7960000e+002
  2.1258000e+003
  2.0694000e+003
  8.9040000e+002
  6.9840000e+002
  2.1138000e+003
  2.6124000e+003
  1.0224000e+003
  8.6700000e+002
  1.7556000e+003
  2.2338000e+003
  1.4388000e+003
  7.7340000e+002
  1.7706000e+003
  2.4144000e+003
  2.8224000e+003
  2.9046000e+003
  2.5596000e+003
  3.0270000e+003
  2.9232000e+003
  4.6668000e+003
  4.4514000e+003
  2.6400000e+003
  2.3904000e+003
  3.1932000e+003
  3.3690000e+003
  1.7106000e+003
  1.6266000e+003
  2.9196000e+003
  2.9112000e+003
  1.5096000e+003
  2.2350000e+003
  2.7270000e+003
  2.4072000e+003
  1.2408000e+003
  2.5542000e+003
  2.8212000e+003
  1.6782000e+003
  1.1628000e+003
  2.1636000e+003
  2.8500000e+003
  2.8230000e+003
  2.6712000e+003
  9.9480000e+002
  1.2390000e+003
  2.0706000e+003
  2.0712000e+003
  5.1480000e+002
  1.0596000e+003
  1.8414000e+003
  1.8288000e+003
  4.9560000e+002
  9.7680000e+002
  1.7574000e+003
  1.6554000e+003
  4.3380000e+002
  8.6640000e+002
  1.8942000e+003
  1.7556000e+003
  5.0160000e+002
  7.4460000e+002
  1.9524000e+003
  1.7700000e+003
  4.4820000e+002
  5.8260000e+002
  1.9038000e+003
  1.9764000e+003
  5.0580000e+002
  5.5200000e+002
  1.9014000e+003
  2.0418000e+003
  8.3700000e+002
  7.7280000e+002
  2.0142000e+003
  2.0172000e+003
  4.3740000e+002
  1.0032000e+003
  1.9044000e+003
  1.6326000e+003
  4.8360000e+002
  4.9020000e+002
  1.9374000e+003
  2.0376000e+003
  2.2530000e+003
  2.3562000e+003
  1.5408000e+003
  2.3766000e+003
  3.1530000e+003
  2.9112000e+003
  1.6896000e+003
  2.8470000e+003
  3.8220000e+003
  2.7090000e+003
  2.7336000e+003
  4.1010000e+003
  4.4748000e+003
  3.0654000e+003
  2.7162000e+003
  3.1188000e+003
  3.1662000e+003
  7.3380000e+002
  8.1060000e+002
  1.9038000e+003
  1.9902000e+003
  8.1060000e+002
  5.1360000e+002
  1.7796000e+003
  1.9728000e+003
  8.1780000e+002
  4.3020000e+002
  1.6332000e+003
  2.0676000e+003
  2.1342000e+003
  2.0178000e+003
  4.4700000e+002
  6.1020000e+002
  1.8876000e+003
  1.9326000e+003
  4.9620000e+002
  4.5300000e+002
  2.1276000e+003
  1.9884000e+003
  7.0440000e+002
  4.3380000e+002
  1.8882000e+003
  2.1552000e+003
  8.7240000e+002
  4.7520000e+002
  1.6698000e+003
  1.9464000e+003
  9.4320000e+002
  4.8360000e+002
  1.2816000e+003
  1.5282000e+003
  1.2702000e+003
  5.2260000e+002
  8.1540000e+002
  1.9962000e+003
  1.8930000e+003
  5.1660000e+002
  2.4366000e+003
  3.1974000e+003
  2.0988000e+003
  1.4010000e+003
  1.3638000e+003
  3.0462000e+003
  2.4708000e+003
  2.5134000e+003
  3.4140000e+003
  2.3526000e+003
  2.5470000e+003
  3.5754000e+003
  3.0594000e+003
  1.6614000e+003
  2.3760000e+003
  2.1894000e+003
  8.7000000e+002
  1.8354000e+003
  2.2926000e+003
  1.7352000e+003
  9.1440000e+002
  2.3772000e+003
  2.4012000e+003
  1.2846000e+003
  1.3776000e+003
  2.7030000e+003
  2.6538000e+003
  1.2978000e+003
  2.2722000e+003
  2.3982000e+003
  2.1060000e+003
  1.1166000e+003
  2.6148000e+003
  2.7210000e+003
  1.3080000e+003
  1.6884000e+003
  2.3184000e+003
  2.4702000e+003
  1.2522000e+003
  2.4756000e+003
  3.3822000e+003
  2.8008000e+003
  1.3392000e+003
  2.5152000e+003
  2.8908000e+003
  2.9934000e+003
  3.0888000e+003
  1.6536000e+003
  1.8066000e+003
  2.4408000e+003
  1.8150000e+003
  1.0848000e+003
  2.0616000e+003
  2.1228000e+003
  4.6560000e+002
  4.5060000e+002
  2.0520000e+003
  1.4862000e+003
  8.6880000e+002
  2.0874000e+003
  2.0256000e+003
  7.1520000e+002
  1.5252000e+003
  2.0580000e+003
  1.8048000e+003
  4.0560000e+002
  1.7790000e+003
  2.1474000e+003
  1.6398000e+003
  1.1550000e+003
  2.0172000e+003
  2.0580000e+003
  7.3620000e+002
  1.8774000e+003
  2.0418000e+003
  1.3800000e+003
  1.0122000e+003
  1.9578000e+003
  2.0772000e+003
  6.7440000e+002
  1.8492000e+003
  2.0892000e+003
  2.1066000e+003
  2.2512000e+003
  1.0218000e+003
  1.9080000e+003
  1.9620000e+003
  1.5888000e+003
  1.8672000e+003
  3.3366000e+003
  2.3532000e+003
  1.5240000e+003
  3.0492000e+003
  3.2850000e+003
  3.1104000e+003
  3.1686000e+003
  4.3164000e+003
  3.8778000e+003
  3.6354000e+003
  3.4434000e+003
  3.6870000e+003
  4.4376000e+003
  3.3864000e+003
  1.9362000e+003
  2.2572000e+003
  2.2464000e+003
  6.6900000e+002
  1.9362000e+003
  2.1024000e+003
  1.5354000e+003
  1.0368000e+003
  1.9746000e+003
  2.1126000e+003
  2.2386000e+003
  2.3196000e+003
  6.3246000e+003
  6.3642000e+003
  6.3960000e+003
  6.3990000e+003
  6.2106000e+003
  1.8162000e+003
  2.0004000e+003
  2.1222000e+003
  1.6482000e+003
  1.0758000e+003
  1.9656000e+003
  1.9542000e+003
  1.1112000e+003
  1.6398000e+003
  2.0082000e+003
  1.7340000e+003
  4.4400000e+002
  1.7580000e+003
  1.9572000e+003
  1.6710000e+003
  6.4800000e+002
  1.9248000e+003
  2.0166000e+003
  1.1244000e+003
  1.6506000e+003
  1.8588000e+003
  1.6026000e+003
  8.2140000e+002
  2.0022000e+003
  1.9788000e+003
  1.1190000e+003
  1.6356000e+003
  2.2446000e+003
  2.0358000e+003
  1.0350000e+003
  2.3754000e+003
  2.2458000e+003
  1.7730000e+003
  1.1550000e+003
  2.3226000e+003
  2.3130000e+003
  1.1604000e+003
  1.9302000e+003
  2.3682000e+003
  2.2722000e+003
  7.8540000e+002
  2.2926000e+003
  2.4258000e+003
  1.4664000e+003
  1.6740000e+003
  2.5128000e+003
  2.1702000e+003
  1.0794000e+003
  2.4480000e+003
  2.5254000e+003
  2.6418000e+003
  3.6060000e+003
  3.9270000e+003
  3.1296000e+003
  1.5270000e+003
  2.7120000e+003
  2.5230000e+003
  1.2534000e+003
  1.9764000e+003
  2.6496000e+003
  2.5590000e+003
  1.1142000e+003
  2.5386000e+003
  2.6466000e+003
  1.7064000e+003
  1.0980000e+003
  2.5896000e+003
  2.5080000e+003
  1.6722000e+003
  1.2126000e+003
  2.1990000e+003
  2.4114000e+003
  1.1886000e+003
  1.1250000e+003
  2.0040000e+003
  1.8618000e+003
  5.1360000e+002
  1.2264000e+003
  1.5810000e+003
  1.8552000e+003
  5.3460000e+002
  1.3464000e+003
  1.7232000e+003
  1.6092000e+003
  5.6880000e+002
  1.1736000e+003
  1.8936000e+003
  1.6782000e+003
  5.4540000e+002
  1.4664000e+003
  1.6440000e+003
  1.1952000e+003
  5.9160000e+002
  1.9128000e+003
  1.9554000e+003
  9.7080000e+002
  8.4420000e+002
  2.0190000e+003
  2.0166000e+003
  6.6240000e+002
  9.6840000e+002
  2.0820000e+003
  2.0214000e+003
  5.0940000e+002
  1.2114000e+003
  2.0592000e+003
  2.1744000e+003
  2.1582000e+003
  8.0400000e+002
  1.3788000e+003
  1.8282000e+003
  1.6770000e+003
  1.1748000e+003
  2.6250000e+003
  2.6910000e+003
  1.6116000e+003
  1.8570000e+003
  3.5202000e+003
  3.4806000e+003
  2.7306000e+003
  3.4668000e+003
  4.2690000e+003
  3.8652000e+003
  2.8434000e+003
  3.0048000e+003
  4.3194000e+003
  3.5472000e+003
  1.7478000e+003
  3.5652000e+003
  2.6556000e+003
  3.4458000e+003
  2.3832000e+003
  1.8330000e+003
  1.7862000e+003
  2.4402000e+003
  2.3100000e+003
  1.8090000e+003
  1.7802000e+003
  1.9992000e+003
  2.7660000e+003
  2.3970000e+003
  1.9344000e+003
  1.8654000e+003
  5.7540000e+002
  1.2456000e+003
  1.7280000e+003
  1.5246000e+003
  4.5180000e+002
  1.3674000e+003
  1.6326000e+003
  1.6632000e+003
  4.9680000e+002
  1.6350000e+003
  1.7628000e+003
  1.2774000e+003
  5.5920000e+002
  2.0088000e+003
  1.9860000e+003
  5.5980000e+002
  1.0116000e+003
  1.9842000e+003
  1.9476000e+003
  4.1040000e+002
  1.3200000e+003
  1.6224000e+003
  1.5402000e+003
  4.7160000e+002
  1.8054000e+003
  1.9416000e+003
  1.4898000e+003
  8.6520000e+002
  2.2368000e+003
  1.9596000e+003
  9.4680000e+002
  1.4292000e+003
  2.1408000e+003
  2.3712000e+003
  2.4834000e+003
  1.6386000e+003
  1.8330000e+003
  2.2110000e+003
  1.8522000e+003
  7.9020000e+002
  1.8186000e+003
  2.0724000e+003
  1.3992000e+003
  8.1720000e+002
  2.0370000e+003
  2.0226000e+003
  7.7340000e+002
  1.3686000e+003
  1.9992000e+003
  1.9410000e+003
  4.7040000e+002
  1.6788000e+003
  1.9782000e+003
  1.7034000e+003
  6.9360000e+002
  2.0976000e+003
  2.1798000e+003
  8.9220000e+002
  2.0862000e+003
  2.2470000e+003
  1.8264000e+003
  1.4760000e+003
  2.5938000e+003
  2.4066000e+003
  1.0650000e+003
  2.1480000e+003
  2.5338000e+003
  2.1744000e+003
  1.0404000e+003
  2.4732000e+003
  2.4894000e+003
  2.5818000e+003
  2.5530000e+003
  1.3698000e+003
  1.9662000e+003
  2.0424000e+003
  1.6404000e+003
  5.3040000e+002
  1.9710000e+003
  1.9752000e+003
  1.5330000e+003
  1.3614000e+003
  1.9722000e+003
  1.8300000e+003
  5.1960000e+002
  1.9794000e+003
  1.9116000e+003
  1.2516000e+003
  1.3242000e+003
  2.0862000e+003
  1.9806000e+003
  4.6620000e+002
  1.6224000e+003
  1.8684000e+003
  1.5780000e+003
  7.0740000e+002
  2.0880000e+003
  2.0586000e+003
  1.1034000e+003
  1.0542000e+003
  2.1174000e+003
  2.0604000e+003
  7.4700000e+002
  1.4736000e+003
  2.0676000e+003
  2.0394000e+003
  4.3200000e+002
  1.9284000e+003
  2.0778000e+003
  1.5138000e+003
  1.0590000e+003
  2.0070000e+003
  2.1204000e+003
  2.7474000e+003
  1.8888000e+003
  2.5116000e+003
  3.1722000e+003
  3.2688000e+003
  2.0628000e+003
  3.0432000e+003
  4.3062000e+003
  2.7966000e+003
  2.8278000e+003
  4.2372000e+003
  4.3260000e+003
  3.5508000e+003
  2.6634000e+003
  3.7638000e+003
  3.2586000e+003
  2.5422000e+003
  2.2938000e+003
  9.4560000e+002
  1.9242000e+003
  2.0682000e+003
  1.3452000e+003
  1.0710000e+003
  1.9320000e+003
  1.9656000e+003
  1.1448000e+003
  1.7616000e+003
  2.0562000e+003
  1.8798000e+003
  6.8340000e+002
  1.8042000e+003
  2.0070000e+003
  1.5660000e+003
  9.8520000e+002
  2.0112000e+003
  2.0418000e+003
  1.3326000e+003
  1.2756000e+003
  2.1282000e+003
  2.1042000e+003
  2.1378000e+003
  1.8828000e+003
  1.5054000e+003
  1.9992000e+003
  1.9182000e+003
  1.0080000e+003
  1.6284000e+003
  1.9842000e+003
  1.8810000e+003
  8.1600000e+002
  1.8228000e+003
  1.9782000e+003
  1.7034000e+003
  1.5714000e+003
  2.2272000e+003
  1.9806000e+003
  1.3206000e+003
  1.6674000e+003
  2.0274000e+003
  2.2926000e+003
  2.3118000e+003
  1.6494000e+003
  2.2500000e+003
  2.2734000e+003
  2.2626000e+003
  1.9902000e+003
  1.5984000e+003
  2.4882000e+003
  2.3880000e+003
  2.5032000e+003
  2.4654000e+003
  4.0560000e+003
  3.7614000e+003
  3.3000000e+003
  2.7888000e+003
  5.2452000e+003
  4.7238000e+003
  3.2748000e+003
  2.9904000e+003
  3.9282000e+003
  4.0218000e+003
  3.3540000e+003
  2.0802000e+003
  4.0080000e+003
  3.2298000e+003
  3.0882000e+003
  3.0252000e+003
  4.8678000e+003
  5.3670000e+003
  3.6024000e+003
  4.5024000e+003
  3.2514000e+003
  4.0734000e+003
  4.6110000e+003
  3.0312000e+003
  3.2262000e+003
  4.3176000e+003
  3.2154000e+003
  2.8704000e+003
  2.7522000e+003
  2.8752000e+003
  1.7520000e+003
  2.3490000e+003
  2.5446000e+003
  2.5230000e+003
  9.7200000e+002
  1.9596000e+003
  2.1630000e+003
  2.1468000e+003
  8.7420000e+002
  2.0754000e+003
  1.0848000e+003
  2.1492000e+003
  2.1798000e+003
  2.0934000e+003
  1.5948000e+003
  1.9110000e+003
  2.1324000e+003
  2.0736000e+003
  1.0350000e+003
  2.0340000e+003
  2.0322000e+003
  2.1210000e+003
  1.3848000e+003
  1.9518000e+003
  2.1306000e+003
  2.1462000e+003
  2.0256000e+003
  1.0386000e+003
  2.0742000e+003
  2.0448000e+003
  2.0964000e+003
  1.9182000e+003
  1.4274000e+003
  2.0994000e+003
  2.0916000e+003
  2.1972000e+003
  1.5432000e+003
  1.9602000e+003
  2.0874000e+003
  1.9890000e+003
  2.0484000e+003
  1.1766000e+003
  1.9980000e+003
  2.0730000e+003
  1.9398000e+003
  1.4562000e+003
  1.7130000e+003
  2.0694000e+003
  2.1504000e+003
  2.0106000e+003
  1.0302000e+003
  2.0094000e+003
  2.1906000e+003
  2.0736000e+003
  2.2002000e+003
  2.1594000e+003
  2.2284000e+003
  1.4934000e+003
  2.8212000e+003
  3.3084000e+003
  3.2868000e+003
  3.1896000e+003
  3.4290000e+003
  3.0708000e+003
  3.2208000e+003
  3.9018000e+003
  3.4086000e+003
  3.3912000e+003
  2.5584000e+003
  2.6388000e+003
  3.6258000e+003
  3.3828000e+003
  2.7444000e+003
  1.2234000e+003
  2.4888000e+003
  2.5824000e+003
  3.0516000e+003
  3.7716000e+003
  1.5078000e+003
  2.4708000e+003
  2.4648000e+003
  2.3268000e+003
  1.7436000e+003
  2.8284000e+003
  2.7060000e+003
  2.7954000e+003
  2.6874000e+003
  4.9200000e+003
  5.5920000e+003
  4.9944000e+003
  5.1144000e+003
  4.1244000e+003
  2.8584000e+003
  4.1448000e+003
  4.2792000e+003
  4.6566000e+003
  4.6140000e+003
  2.1030000e+003
  2.6634000e+003
  3.0036000e+003
  3.0408000e+003
  2.8896000e+003
  2.2692000e+003
  2.9868000e+003
  2.8992000e+003
  2.9214000e+003
  1.9512000e+003
  2.2506000e+003
  2.6142000e+003
  2.2812000e+003
  1.6230000e+003
  2.7486000e+003
  3.4392000e+003
  3.5538000e+003
  4.0980000e+003
  4.0524000e+003
  4.2360000e+003
  3.4830000e+003
  3.1176000e+003
  4.7268000e+003
  4.4880000e+003
  4.8006000e+003
  4.4682000e+003
  1.9638000e+003
  3.5226000e+003
  4.7346000e+003
  4.5792000e+003
  2.3634000e+003
  3.5832000e+003
  4.2150000e+003
  5.0886000e+003
  4.4850000e+003
  3.8418000e+003
  5.2566000e+003
  4.6536000e+003
  4.0110000e+003
  4.2654000e+003
  4.2558000e+003
  4.4244000e+003
  3.8988000e+003
  3.3060000e+003
  2.9688000e+003
  3.6570000e+003
  3.9480000e+003
  3.2346000e+003
  2.7972000e+003
  3.2838000e+003
  3.5814000e+003
  3.5262000e+003
  3.4212000e+003
  1.9548000e+003
  3.2124000e+003
  3.2154000e+003
  3.1326000e+003
  2.0586000e+003
  3.3030000e+003
  3.1644000e+003
  2.5314000e+003
  2.5170000e+003
  3.2376000e+003
  3.1464000e+003
  1.7184000e+003
  3.1236000e+003
  3.2298000e+003
  2.7654000e+003
  2.2128000e+003
  3.2934000e+003
  3.2154000e+003
  2.1798000e+003
  2.6886000e+003
  3.2658000e+003
  3.1410000e+003
  1.6692000e+003
  3.2082000e+003
  3.2364000e+003
  2.5008000e+003
  2.5542000e+003
  3.2106000e+003
  3.2076000e+003
  1.6758000e+003
  3.1674000e+003
  3.1110000e+003
  2.6802000e+003
  2.0862000e+003
  3.1422000e+003
  3.2190000e+003
  2.0820000e+003
  2.6508000e+003
  3.1782000e+003
  3.2058000e+003
  1.6584000e+003
  3.1248000e+003
  3.1938000e+003
  3.2190000e+003
  3.2712000e+003
  2.4198000e+003
  2.9832000e+003
  3.1014000e+003
  3.1458000e+003
  1.7622000e+003
  3.0678000e+003
  3.0222000e+003
  2.9394000e+003
  1.8672000e+003
  3.1596000e+003
  3.1548000e+003
  2.2878000e+003
  2.5914000e+003
  3.3504000e+003
  3.2154000e+003
  3.0330000e+003
  4.0818000e+003
  3.6408000e+003
  3.1434000e+003
  3.4998000e+003
  3.7710000e+003
  3.9066000e+003
  2.9100000e+003
  2.9820000e+003
  3.6024000e+003
  3.6882000e+003
  3.7158000e+003
  2.7894000e+003
  2.5644000e+003
  3.4860000e+003
  4.3152000e+003
  3.5760000e+003
  5.2608000e+003
  4.2504000e+003
  3.7980000e+003
  3.0030000e+003
  2.7246000e+003
  7.7760000e+002
  2.0904000e+003
  2.1840000e+003
  1.7412000e+003
  1.3656000e+003
  1.9686000e+003
  2.0196000e+003
  1.1352000e+003
  1.6752000e+003
  1.9836000e+003
  2.0154000e+003
  7.0020000e+002
  2.0748000e+003
  2.0496000e+003
  1.6704000e+003
  1.0638000e+003
  1.9038000e+003
  2.0976000e+003
  1.3368000e+003
  1.7586000e+003
  2.2128000e+003
  2.1666000e+003
  1.3158000e+003
  2.9802000e+003
  2.8878000e+003
  2.4048000e+003
  2.5458000e+003
  3.6522000e+003
  3.7524000e+003
  3.3138000e+003
  4.2312000e+003
  4.7040000e+003
  4.8054000e+003
  4.6836000e+003
  4.0188000e+003
  2.7150000e+003
  3.0210000e+003
  3.0102000e+003
  2.6220000e+003
  1.6998000e+003
  2.9142000e+003
  2.9778000e+003
  2.8092000e+003
  1.6182000e+003
  2.7504000e+003
  3.1116000e+003
  3.0156000e+003
  1.8312000e+003
  2.8392000e+003
  2.9046000e+003
  2.8590000e+003
  2.1342000e+003
  2.8920000e+003
  2.8350000e+003
  2.6580000e+003
  1.5618000e+003
  3.8526000e+003
  2.6268000e+003
  2.4672000e+003
  1.9656000e+003
  2.2572000e+003
  2.3712000e+003
  2.3082000e+003
  2.3442000e+003
  2.3574000e+003
  1.3464000e+003
  1.8468000e+003
  2.0916000e+003
  2.1138000e+003
  2.0400000e+003
  1.3848000e+003
  2.0442000e+003
  2.0880000e+003
  2.0136000e+003
  1.4640000e+003
  1.9578000e+003
  2.1456000e+003
  2.1780000e+003
  1.3446000e+003
  1.7124000e+003
  2.0892000e+003
  2.1216000e+003
  2.0760000e+003
  1.1028000e+003
  2.1036000e+003
  2.1126000e+003
  2.0262000e+003
  1.2816000e+003
  2.0946000e+003
  2.0826000e+003
  2.0352000e+003
  1.4664000e+003
  1.9680000e+003
  1.9890000e+003
  2.1372000e+003
  2.1600000e+003
  1.1580000e+003
  2.0280000e+003
  2.0880000e+003
  2.3088000e+003
  1.5966000e+003
  3.1542000e+003
  3.3648000e+003
  3.3132000e+003
  3.2940000e+003
  3.4566000e+003
  3.1632000e+003
  3.3234000e+003
  3.4056000e+003
  3.4788000e+003
  3.5538000e+003
  3.3936000e+003
  2.4576000e+003
  2.4402000e+003
  3.5478000e+003
  2.5320000e+003
  2.3682000e+003
  1.0224000e+003
  2.0250000e+003
  2.1294000e+003
  2.2812000e+003
  2.1636000e+003
  1.0368000e+003
  2.0700000e+003
  2.0652000e+003
  2.0940000e+003
  2.1528000e+003
  2.2254000e+003
  1.0896000e+003
  1.9404000e+003
  2.0268000e+003
  2.1624000e+003
  2.0574000e+003
  1.0332000e+003
  2.0724000e+003
  2.0976000e+003
  2.0832000e+003
  8.9160000e+002
  2.1030000e+003
  1.9932000e+003
  2.0028000e+003
  8.3820000e+002
  1.9824000e+003
  1.9776000e+003
  1.9236000e+003
  8.1780000e+002
  1.9110000e+003
  2.0568000e+003
  2.0142000e+003
  1.0734000e+003
  1.9008000e+003
  2.0988000e+003
  2.1378000e+003
  1.3956000e+003
  1.8114000e+003
  2.0760000e+003
  2.1540000e+003
  2.1000000e+003
  1.2036000e+003
  2.0580000e+003
  2.1186000e+003
  2.4810000e+003
  2.5230000e+003
  2.3196000e+003
  2.3760000e+003
  2.3172000e+003
  1.6134000e+003
  2.3400000e+003
  2.5620000e+003
  2.5842000e+003
  2.5662000e+003
  1.9404000e+003
  2.6550000e+003
  2.8710000e+003
  2.8068000e+003
  3.5244000e+003
  3.1068000e+003
  3.7974000e+003
  4.2288000e+003
  2.9304000e+003
  3.8502000e+003
  3.4800000e+003
  4.2192000e+003
  5.3286000e+003
  5.8278000e+003
  5.1456000e+003
  3.5334000e+003
  3.2022000e+003
  3.7914000e+003
  4.6278000e+003
  4.1226000e+003
  2.7630000e+003
  2.9028000e+003
  2.9970000e+003
  2.8776000e+003
  2.9196000e+003
  2.8218000e+003
  2.8470000e+003
  2.8632000e+003
  2.8446000e+003
  2.8248000e+003
  2.7978000e+003
  2.8098000e+003
  2.9580000e+003
  1.8324000e+003
  2.3208000e+003
  2.3190000e+003
  2.5974000e+003
  2.5662000e+003
  2.2614000e+003
  2.1090000e+003
  2.3520000e+003
  1.8042000e+003
  2.2170000e+003
  2.1756000e+003
  2.0766000e+003
  2.0754000e+003
  2.1480000e+003
  2.2194000e+003
  2.0610000e+003
  1.4634000e+003
  2.0544000e+003
  2.1714000e+003
  2.1486000e+003
  2.1918000e+003
  2.1564000e+003
  2.1576000e+003
  1.7316000e+003
  2.2296000e+003
  2.1066000e+003
  2.0574000e+003
  2.0802000e+003
  2.1966000e+003
  2.1276000e+003
  2.0748000e+003
  2.1210000e+003
  2.1684000e+003
  2.1528000e+003
  2.1348000e+003
  2.1480000e+003
  2.0334000e+003
  2.0580000e+003
  2.1954000e+003
  1.8222000e+003
  3.3840000e+003
  3.4020000e+003
  3.3606000e+003
  3.5736000e+003
  3.3840000e+003
  3.4248000e+003
  3.4056000e+003
  3.3756000e+003
  3.3288000e+003
  3.5136000e+003
  3.6222000e+003
  2.5140000e+003
  3.3282000e+003
  3.4836000e+003
  3.7824000e+003
  3.6510000e+003
  2.5236000e+003
  2.5950000e+003
  2.2902000e+003
  2.2686000e+003
  2.2668000e+003
  2.1222000e+003
  1.6410000e+003
  1.9992000e+003
  2.2482000e+003
  2.1900000e+003
  2.0922000e+003
  2.1480000e+003
  2.1876000e+003
  2.6808000e+003
  2.7870000e+003
  2.3160000e+003
  2.2308000e+003
  1.8978000e+003
  2.1060000e+003
  2.1588000e+003
  2.2230000e+003
  2.0820000e+003
  2.0790000e+003
  2.1972000e+003
  1.5378000e+003
  2.1378000e+003
  2.1780000e+003
  2.1642000e+003
  2.1690000e+003
  2.0418000e+003
  1.6692000e+003
  2.1648000e+003
  2.1138000e+003
  2.0910000e+003
  2.2194000e+003
  1.2594000e+003
  2.1048000e+003
  2.3568000e+003
  2.4768000e+003
  2.2242000e+003
  1.1712000e+003
  2.3232000e+003
  2.1570000e+003
  2.0976000e+003
  2.1546000e+003
  1.1904000e+003
  2.4354000e+003
  2.3772000e+003
  3.0438000e+003
  3.0426000e+003
  2.6982000e+003
  2.2446000e+003
  2.4234000e+003
  2.6922000e+003
  3.1338000e+003
  3.5238000e+003
  3.4590000e+003
  2.4264000e+003
  2.0250000e+003
  3.4986000e+003
  3.2724000e+003
  1.3302000e+003
  1.9260000e+003
  2.1876000e+003
  2.1606000e+003
  2.1072000e+003
  1.4178000e+003
  1.8312000e+003
  2.1144000e+003
  2.0928000e+003
  2.2008000e+003
  9.9000000e+002
  1.9830000e+003
  2.1402000e+003
  2.2026000e+003
  1.9494000e+003
  2.3850000e+003
  2.8554000e+003
  2.6346000e+003
  3.0678000e+003
  1.7364000e+003
  3.9096000e+003
  3.5826000e+003
  3.1704000e+003
  3.5304000e+003
  3.5166000e+003
  3.0738000e+003
  2.5362000e+003
  3.9006000e+003
  3.9486000e+003
  2.3184000e+003
  1.3806000e+003
  2.0544000e+003
  3.8652000e+003
  2.2182000e+003
  2.1420000e+003
  1.2390000e+003
  2.1036000e+003
  2.0904000e+003
  2.2050000e+003
  2.0586000e+003
  1.3068000e+003
  2.1342000e+003
  2.0880000e+003
  2.0682000e+003
  2.1438000e+003
  1.0794000e+003
  2.1024000e+003
  2.0436000e+003
  2.1294000e+003
  2.1822000e+003
  2.1360000e+003
  1.4604000e+003
  2.0328000e+003
  2.0298000e+003
  2.1324000e+003
  2.1546000e+003
  2.0232000e+003
  1.5378000e+003
  1.8732000e+003
  2.1198000e+003
  2.0454000e+003
  1.9956000e+003
  1.2924000e+003
  1.9986000e+003
  2.0496000e+003
  2.1048000e+003
  2.8212000e+003
  2.8218000e+003
  1.7310000e+003
  3.4572000e+003
  3.4380000e+003
  3.2658000e+003
  3.3150000e+003
  3.4260000e+003
  3.3456000e+003
  2.9490000e+003
  3.6180000e+003
  3.6552000e+003
  3.5628000e+003
  3.4986000e+003
  3.4866000e+003
  2.3244000e+003
  1.9728000e+003
  2.6406000e+003
  2.5434000e+003
  2.1408000e+003
  2.0658000e+003
  2.1066000e+003
  2.1978000e+003
  2.1876000e+003
  1.7286000e+003
  2.0688000e+003
  2.0184000e+003
  2.0088000e+003
  2.1708000e+003
  2.1264000e+003
  2.0514000e+003
  2.1264000e+003
  2.1450000e+003
  9.4980000e+002
  2.0436000e+003
  2.0886000e+003
  2.0640000e+003
  2.0382000e+003
  2.0280000e+003
  1.2060000e+003
  1.9878000e+003
  2.0742000e+003
  2.0916000e+003
  2.1294000e+003
  1.1454000e+003
  2.0670000e+003
  2.0478000e+003
  2.0784000e+003
  1.8444000e+003
  1.5654000e+003
  2.0076000e+003
  1.9890000e+003
  2.0268000e+003
  8.1060000e+002
  1.9572000e+003
  2.0202000e+003
  2.1120000e+003
  1.9278000e+003
  1.7424000e+003
  2.2188000e+003
  2.4588000e+003
  2.2044000e+003
  2.1924000e+003
  2.9676000e+003
  2.1558000e+003
  2.5068000e+003
  2.6304000e+003
  2.8020000e+003
  2.6064000e+003
  1.7838000e+003
  2.8674000e+003
  3.1722000e+003
  3.8124000e+003
  2.5812000e+003
  3.3390000e+003
  3.7806000e+003
  3.7836000e+003
  3.8358000e+003
  3.3492000e+003
  4.3440000e+003
  5.2734000e+003
  4.6260000e+003
  3.1344000e+003
  2.4792000e+003
  2.2686000e+003
  2.5884000e+003
  2.5710000e+003
  2.6064000e+003
  2.6808000e+003
  2.8512000e+003
  2.8878000e+003
  2.1540000e+003
  2.7168000e+003
  2.8338000e+003
  2.8524000e+003
  2.8854000e+003
  2.8494000e+003
  2.9466000e+003
  1.7904000e+003
  2.8692000e+003
  2.7906000e+003
  2.7912000e+003
  2.6814000e+003
  2.8740000e+003
  2.6940000e+003
  2.1432000e+003
  2.3592000e+003
  2.3490000e+003
  2.3646000e+003
  2.0598000e+003
  1.1388000e+003
  3.0894000e+003
  2.1108000e+003
  2.0598000e+003
  2.1384000e+003
  2.1222000e+003
  1.4328000e+003
  2.2062000e+003
  2.1342000e+003
  2.0472000e+003
  2.0568000e+003
  1.3332000e+003
  2.0790000e+003
  2.0472000e+003
  2.1330000e+003
  2.1390000e+003
  2.0598000e+003
  1.6530000e+003
  2.0988000e+003
  2.0940000e+003
  2.1318000e+003
  2.1570000e+003
  1.0488000e+003
  2.0742000e+003
  2.1060000e+003
  2.1360000e+003
  2.0982000e+003
  1.9890000e+003
  1.3710000e+003
  1.9656000e+003
  2.0286000e+003
  2.1048000e+003
  2.0988000e+003
  1.2498000e+003
  2.8032000e+003
  3.3996000e+003
  3.3168000e+003
  3.3240000e+003
  3.4878000e+003
  3.4902000e+003
  2.9502000e+003
  4.0188000e+003
  4.0392000e+003
  3.9312000e+003
  3.9948000e+003
  4.0248000e+003
  4.1388000e+003
  3.0690000e+003
  2.6628000e+003
  3.9426000e+003
  2.9262000e+003
  2.5056000e+003
  2.0634000e+003
  2.1654000e+003
  2.0922000e+003
  2.0796000e+003
  2.0880000e+003
  2.0316000e+003
  9.7320000e+002
  1.9506000e+003
  2.1156000e+003
  2.0832000e+003
  1.9302000e+003
  1.6848000e+003
  1.7322000e+003
  2.0334000e+003
  2.1156000e+003
  2.0364000e+003
  1.1838000e+003
  1.8780000e+003
  2.0694000e+003
  2.1096000e+003
  1.9740000e+003
  1.2684000e+003
  1.9380000e+003
  2.1462000e+003
  2.0274000e+003
  2.0148000e+003
  1.5210000e+003
  1.6920000e+003
  2.0640000e+003
  2.1342000e+003
  2.0292000e+003
  1.2528000e+003
  1.9662000e+003
  2.0970000e+003
  2.1060000e+003
  1.9704000e+003
  1.2060000e+003
  1.9146000e+003
  2.0034000e+003
  2.0784000e+003
  2.1720000e+003
  2.7288000e+003
  2.1438000e+003
  2.6604000e+003
  3.4596000e+003
  2.1198000e+003
  2.2806000e+003
  3.3060000e+003
  2.6820000e+003
  3.4872000e+003
  2.6250000e+003
  4.1052000e+003
  3.1182000e+003
  2.8404000e+003
  2.8248000e+003
  2.8446000e+003
  3.0360000e+003
  3.3414000e+003
  2.5974000e+003
  2.5500000e+003
  2.4708000e+003
  2.5362000e+003
  2.5074000e+003
  2.0670000e+003
  2.5596000e+003
  2.5494000e+003
  2.5818000e+003
  2.6202000e+003
  2.6964000e+003
  2.7144000e+003
  2.4210000e+003
  2.4492000e+003
  2.6424000e+003
  2.5692000e+003
  2.7966000e+003
  2.6004000e+003
  2.8272000e+003
  2.8602000e+003
  2.9376000e+003
  3.0654000e+003
  2.9526000e+003
  2.7222000e+003
  4.6050000e+003
  4.6614000e+003
  3.5598000e+003
  2.7528000e+003
  2.7534000e+003
  2.6166000e+003
  2.4006000e+003
  2.2548000e+003
  2.1840000e+003
  2.0964000e+003
  2.1972000e+003
  2.0580000e+003
  2.1402000e+003
  2.1612000e+003
  2.1762000e+003
  2.1288000e+003
  2.0952000e+003
  2.2122000e+003
  2.1780000e+003
  2.0964000e+003
  2.1630000e+003
  2.2104000e+003
  2.1666000e+003
  2.2152000e+003
  2.1132000e+003
  1.6002000e+003
  1.9656000e+003
  2.0514000e+003
  2.2260000e+003
  2.1240000e+003
  1.9314000e+003
  1.7322000e+003
  1.7088000e+003
  2.0526000e+003
  2.1858000e+003
  2.1342000e+003
  2.1426000e+003
  1.1022000e+003
  2.0862000e+003
  2.1312000e+003
  2.0448000e+003
  2.0070000e+003
  1.3206000e+003
  1.9962000e+003
  2.7492000e+003
  3.4842000e+003
  1.9440000e+003
  2.6460000e+003
  3.3114000e+003
  3.4380000e+003
  3.3786000e+003
  3.0618000e+003
  2.8782000e+003
  3.8712000e+003
  3.8340000e+003
  3.7692000e+003
  3.3888000e+003
  2.3238000e+003
  3.6756000e+003
  3.9888000e+003
  3.0402000e+003
  2.3976000e+003
  2.1012000e+003
  1.8768000e+003
  2.1594000e+003
  2.0292000e+003
  2.1648000e+003
  2.1528000e+003
  9.4260000e+002
  2.0526000e+003
  2.1204000e+003
  2.0202000e+003
  1.0146000e+003
  1.8588000e+003
  2.0880000e+003
  2.0364000e+003
  1.7484000e+003
  1.1418000e+003
  1.9278000e+003
  2.0262000e+003
  2.0352000e+003
  9.4980000e+002
  1.8630000e+003
  2.0760000e+003
  2.1006000e+003
  8.9040000e+002
  2.0070000e+003
  2.0868000e+003
  2.0874000e+003
  7.1340000e+002
  2.0466000e+003
  1.9950000e+003
  2.1084000e+003
  1.0338000e+003
  1.8732000e+003
  2.0346000e+003
  2.0238000e+003
  2.0658000e+003
  8.5440000e+002
  2.2494000e+003
  2.4510000e+003
  2.0136000e+003
  1.2018000e+003
  2.2680000e+003
  2.3874000e+003
  2.3388000e+003
  1.2048000e+003
  2.3316000e+003
  2.3820000e+003
  2.4240000e+003
  2.4732000e+003
  2.4816000e+003
  1.5018000e+003
  2.1708000e+003
  2.4576000e+003
  2.4852000e+003
  2.2632000e+003
  2.8512000e+003
  3.1680000e+003
  3.3954000e+003
  3.1728000e+003
  2.9562000e+003
  3.8670000e+003
  3.9060000e+003
  3.6984000e+003
  3.6942000e+003
  2.0748000e+003
  2.6934000e+003
  2.8122000e+003
  2.8542000e+003
  2.5326000e+003
  2.2896000e+003
  2.0670000e+003
  1.7100000e+003
  2.1348000e+003
  2.9904000e+003
  4.6548000e+003
  5.1024000e+003
  5.2128000e+003
  5.0862000e+003
  5.0388000e+003
  3.1818000e+003
  2.9496000e+003
  1.9368000e+003
  3.0132000e+003
  2.8572000e+003
  2.9004000e+003
  2.8836000e+003
  2.6508000e+003
  1.8906000e+003
  2.4018000e+003
  2.1618000e+003
  2.0676000e+003
  1.9782000e+003
  1.5834000e+003
  2.1738000e+003
  2.0934000e+003
  2.1684000e+003
  2.1990000e+003
  1.1508000e+003
  2.1942000e+003
  2.1762000e+003
  2.0790000e+003
  2.0532000e+003
  2.1564000e+003
  1.5828000e+003
  2.1204000e+003
  2.1258000e+003
  2.1102000e+003
  2.2110000e+003
  2.1636000e+003
  2.1294000e+003
  1.7412000e+003
  1.9662000e+003
  2.0352000e+003
  2.1600000e+003
  2.1444000e+003
  2.1312000e+003
  2.0532000e+003
  1.1826000e+003
  2.0052000e+003
  2.0310000e+003
  2.1840000e+003
  2.1390000e+003
  2.1006000e+003
  1.3440000e+003
  2.1018000e+003
  2.0340000e+003
  2.0352000e+003
  2.0574000e+003
  2.1582000e+003
  1.2804000e+003
  2.0508000e+003
  2.1036000e+003
  2.1324000e+003
  2.0694000e+003
  2.0490000e+003
  1.3710000e+003
  1.9884000e+003
  2.0502000e+003
  2.3670000e+003
  2.1558000e+003
  2.4792000e+003
  2.2998000e+003
  4.8156000e+003
  4.0734000e+003
  3.4086000e+003
  4.0710000e+003
  4.0590000e+003
  4.0866000e+003
  4.8204000e+003
  5.3022000e+003
  3.2862000e+003
  2.0730000e+003
  3.3684000e+003
  3.2418000e+003
  3.3396000e+003
  3.7494000e+003
  2.8710000e+003
  2.1516000e+003
  1.4328000e+003
  2.0826000e+003
  2.0850000e+003
  2.0076000e+003
  2.0226000e+003
  2.1072000e+003
  1.1748000e+003
  2.1918000e+003
  4.2750000e+003
  4.1496000e+003
  3.9210000e+003
  3.5676000e+003
  3.4644000e+003
  4.4370000e+003
  4.4412000e+003
  4.5030000e+003
  4.4766000e+003
  3.7296000e+003
  2.4870000e+003
  1.5066000e+003
  2.5986000e+003
  3.0906000e+003
  2.6256000e+003
  2.5758000e+003
  2.5740000e+003
  1.9872000e+003
  2.6094000e+003
  2.5968000e+003
  2.5272000e+003
  2.6178000e+003
  2.6346000e+003
  1.8438000e+003
  2.8656000e+003
  3.0696000e+003
  3.2964000e+003
  3.1926000e+003
  3.3174000e+003
  3.5550000e+003
  3.3018000e+003
  3.8742000e+003
  3.7830000e+003
  6.1674000e+003
  6.1458000e+003
  4.6008000e+003
  4.3188000e+003
  3.9858000e+003
  2.2374000e+003
  3.2376000e+003
  3.3612000e+003
  3.2016000e+003
  3.2040000e+003
  3.1032000e+003
  2.4156000e+003
  3.7860000e+003
  3.3414000e+003
  4.1118000e+003
  3.3600000e+003
  3.1770000e+003
  3.1644000e+003
  2.3562000e+003
  2.9124000e+003
  4.2360000e+003
  4.9062000e+003
  4.2840000e+003
  3.0276000e+003
  2.8986000e+003
  1.9638000e+003
  3.7236000e+003
  4.6800000e+003
  3.0822000e+003
  2.9352000e+003
  3.0216000e+003
  2.8128000e+003
  2.8080000e+003
  2.7096000e+003
  2.5752000e+003
  2.7192000e+003
  2.7684000e+003
  2.7366000e+003
  2.1450000e+003
  2.6610000e+003
  2.7012000e+003
  2.6358000e+003
  1.8246000e+003
  2.8008000e+003
  2.5956000e+003
  2.5872000e+003
  2.7780000e+003
  2.7672000e+003
  2.7432000e+003
  2.6172000e+003
  2.7096000e+003
  2.7150000e+003
  2.6562000e+003
  2.8086000e+003
  2.7132000e+003
  2.5998000e+003
  2.5308000e+003
  2.5992000e+003
  2.4900000e+003
  2.5578000e+003
  2.1612000e+003
  2.1912000e+003
  2.2326000e+003
  2.0256000e+003
  2.1468000e+003
  2.1618000e+003
  2.1384000e+003
  2.0808000e+003
  2.1270000e+003
  2.1498000e+003
  2.0982000e+003
  2.1036000e+003
  2.1522000e+003
  2.1240000e+003
  2.0562000e+003
  2.1060000e+003
  2.1720000e+003
  2.1258000e+003
  2.0904000e+003
  2.1714000e+003
  2.1660000e+003
  2.0892000e+003
  2.1426000e+003
  2.1192000e+003
  2.1708000e+003
  2.0748000e+003
  2.9532000e+003
  3.4332000e+003
  3.3678000e+003
  3.4446000e+003
  3.6138000e+003
  3.4416000e+003
  3.5544000e+003
  3.8442000e+003
  3.7956000e+003
  3.6174000e+003
  4.3062000e+003
  4.1058000e+003
  3.6840000e+003
  3.6444000e+003
  3.8652000e+003
  3.6678000e+003
  3.4182000e+003
  3.4704000e+003
  3.7452000e+003
  3.4614000e+003
  3.3342000e+003
  3.3858000e+003
  3.5268000e+003
  3.4428000e+003
  2.3592000e+003
  2.1462000e+003
  2.1210000e+003
  2.0580000e+003
  2.0838000e+003
  2.1354000e+003
  2.3820000e+003
  2.5962000e+003
  2.8086000e+003
  2.7966000e+003
  2.8650000e+003
  2.6304000e+003
  2.7690000e+003
  2.6940000e+003
  2.9874000e+003
  2.6148000e+003
  1.8720000e+003
  2.8728000e+003
  3.0144000e+003
  2.8332000e+003
  2.9304000e+003
  2.9436000e+003
  2.8200000e+003
  2.7774000e+003
  2.9334000e+003
  2.9208000e+003
  2.9094000e+003
  2.3712000e+003
  3.2892000e+003
  3.1494000e+003
  4.5762000e+003
  5.0868000e+003
  4.7520000e+003
  2.8812000e+003
  2.9778000e+003
  3.0624000e+003
  3.9780000e+003
  3.7692000e+003
  5.5050000e+003
  3.1818000e+003
  4.0542000e+003
  4.5474000e+003
  4.4580000e+003
  4.9026000e+003
  5.4018000e+003
  6.8076000e+003
  7.3794000e+003
  5.8776000e+003
  3.1464000e+003
  4.1274000e+003
  5.3172000e+003
  4.6386000e+003
  3.8514000e+003
  2.9346000e+003
  3.8298000e+003
  3.9150000e+003
  3.7980000e+003
  3.4800000e+003
  2.5560000e+003
  3.4326000e+003
  3.5784000e+003
  2.8422000e+003
  1.9890000e+003
  2.2800000e+003
  3.1002000e+003
  2.3208000e+003
  2.2434000e+003
  2.3298000e+003
  2.0130000e+003
  2.1942000e+003
  2.1342000e+003
  2.0910000e+003
  2.7000000e+003
  2.1654000e+003
  2.1474000e+003
  1.1952000e+003
  2.1222000e+003
  2.1930000e+003
  2.1240000e+003
  2.0460000e+003
  1.2072000e+003
  2.0676000e+003
  2.1048000e+003
  2.1768000e+003
  2.1414000e+003
  1.7100000e+003
  1.7040000e+003
  2.0514000e+003
  2.1618000e+003
  2.1426000e+003
  1.9620000e+003
  1.2432000e+003
  1.9218000e+003
  2.1228000e+003
  2.2428000e+003
  2.1402000e+003
  2.0466000e+003
  1.4022000e+003
  2.0742000e+003
  2.0970000e+003
  2.1240000e+003
  2.1228000e+003
  2.1492000e+003
  2.5818000e+003
  3.4098000e+003
  3.3936000e+003
  3.3666000e+003
  3.3138000e+003
  3.4098000e+003
  3.4290000e+003
  3.3000000e+003
  2.8086000e+003
  3.4284000e+003
  3.6942000e+003
  3.7842000e+003
  3.9618000e+003
  3.9018000e+003
  3.7998000e+003
  3.7962000e+003
  4.0644000e+003
  4.0902000e+003
  2.4030000e+003
  2.5764000e+003
  2.3370000e+003
  2.2956000e+003
  2.3766000e+003
  1.4700000e+003
  1.8792000e+003
  1.9998000e+003
  2.1570000e+003
  2.0910000e+003
  2.0520000e+003
  2.0544000e+003
  2.1348000e+003
  2.1774000e+003
  2.1030000e+003
  2.0076000e+003
  8.8020000e+002
  1.9272000e+003
  2.1276000e+003
  2.1252000e+003
  2.0628000e+003
  2.0520000e+003
  2.1324000e+003
  2.0526000e+003
  1.4688000e+003
  2.1540000e+003
  2.1204000e+003
  2.0748000e+003
  2.0460000e+003
  1.9110000e+003
  1.6158000e+003
  2.0514000e+003
  2.0760000e+003
  2.1234000e+003
  2.1450000e+003
  1.9410000e+003
  1.0686000e+003
  1.8708000e+003
  2.0352000e+003
  2.1330000e+003
  2.0598000e+003
  2.0328000e+003
  1.2594000e+003
  2.0598000e+003
  2.2374000e+003
  2.4462000e+003
  2.1960000e+003
  2.2068000e+003
  2.3148000e+003
  1.6974000e+003
  2.1834000e+003
  2.1570000e+003
  2.1966000e+003
  2.2668000e+003
  2.3352000e+003
  2.4384000e+003
  2.5866000e+003
  2.7636000e+003
  3.8802000e+003
  4.0494000e+003
  4.0494000e+003
  4.0344000e+003
  4.5828000e+003
  5.1960000e+003
  5.4720000e+003
  5.3346000e+003
  2.7780000e+003
  2.5332000e+003
  2.6736000e+003
  2.5902000e+003
  2.5374000e+003
  1.8798000e+003
  2.2860000e+003
  2.6148000e+003
  2.9052000e+003
  2.8806000e+003
  1.9530000e+003
  2.9586000e+003
  2.9706000e+003
  2.9478000e+003
  2.9160000e+003
  2.3286000e+003
  2.9946000e+003
  2.9532000e+003
  2.8338000e+003
  2.1978000e+003
  2.2434000e+003
  2.7642000e+003
  2.6526000e+003
  2.5596000e+003
  2.4822000e+003
  1.8786000e+003
  2.1432000e+003
  2.1192000e+003
  2.0766000e+003
  2.0868000e+003
  1.5624000e+003
  1.7028000e+003
  2.0520000e+003
  2.1276000e+003
  2.1510000e+003
  1.0068000e+003
  2.1726000e+003
  2.1168000e+003
  2.0628000e+003
  2.0316000e+003
  1.2654000e+003
  2.0520000e+003
  2.0250000e+003
  2.1660000e+003
  2.1360000e+003
  1.3716000e+003
  2.1516000e+003
  2.1288000e+003
  2.1042000e+003
  2.0358000e+003
  9.5880000e+002
  2.0604000e+003
  2.0436000e+003
  2.0424000e+003
  1.6734000e+003
  1.5990000e+003
  2.0514000e+003
  2.0898000e+003
  2.1204000e+003
  1.4286000e+003
  3.7620000e+003
  3.7290000e+003
  3.5742000e+003
  3.8712000e+003
  3.8832000e+003
  3.7986000e+003
  2.9574000e+003
  3.6312000e+003
  3.7584000e+003
  3.8232000e+003
  3.8736000e+003
  3.8940000e+003
  3.9156000e+003
  3.8316000e+003
  3.6138000e+003
  3.9132000e+003
  4.1616000e+003
  3.6258000e+003
  3.6150000e+003
  3.5376000e+003
  3.1380000e+003
  2.1036000e+003
  3.5340000e+003
  3.6474000e+003
  4.0074000e+003
  2.2920000e+003
  2.0988000e+003
  2.1744000e+003
  2.9328000e+003
  3.7830000e+003
  1.9956000e+003
  2.0598000e+003
  2.1828000e+003
  2.0940000e+003
  2.1402000e+003
  2.1018000e+003
  1.7670000e+003
  1.4700000e+003
  2.0760000e+003
  2.1216000e+003
  2.0856000e+003
  1.0854000e+003
  2.0766000e+003
  2.1570000e+003
  2.0274000e+003
  1.6158000e+003
  1.2990000e+003
  1.9830000e+003
  2.0880000e+003
  2.1264000e+003
  1.0062000e+003
  2.0334000e+003
  2.0760000e+003
  2.1798000e+003
  1.4214000e+003
  1.7862000e+003
  2.0658000e+003
  2.0742000e+003
  2.0712000e+003
  1.1040000e+003
  2.0568000e+003
  2.0436000e+003
  2.0232000e+003
  1.2294000e+003
  2.0652000e+003
  2.4378000e+003
  2.3592000e+003
  2.2314000e+003
  2.3916000e+003
  2.5170000e+003
  2.0496000e+003
  2.2920000e+003
  2.2644000e+003
  2.3952000e+003
  2.4750000e+003
  1.0626000e+003
  2.7762000e+003
  2.9112000e+003
  2.4672000e+003
  1.7802000e+003
  1.4880000e+003
  2.0754000e+003
  2.0610000e+003
  2.1888000e+003
  1.7082000e+003
  2.0190000e+003
  2.1504000e+003
  2.1108000e+003
  1.6212000e+003
  1.7424000e+003
  2.1648000e+003
  2.2446000e+003
  1.8012000e+003
  1.6500000e+003
  2.3172000e+003
  2.6916000e+003
  2.9520000e+003
  3.2778000e+003
  3.5970000e+003
  3.4590000e+003
  2.3970000e+003
  2.0076000e+003
  2.7684000e+003
  2.6238000e+003
  2.5512000e+003
  1.1700000e+003
  2.2260000e+003
  2.5272000e+003
  2.3964000e+003
  2.3466000e+003
  1.6422000e+003
  2.1246000e+003
  2.0802000e+003
  2.1156000e+003
  1.4106000e+003
  1.4166000e+003
  2.1030000e+003
  1.9638000e+003
  1.5030000e+003
  1.2708000e+003
  2.0058000e+003
  2.0022000e+003
  1.4160000e+003
  1.3344000e+003
  1.9548000e+003
  2.1132000e+003
  1.6554000e+003
  1.2330000e+003
  2.1246000e+003
  2.1030000e+003
  1.8702000e+003
  1.0584000e+003
  2.1882000e+003
  2.0694000e+003
  1.9200000e+003
  8.7840000e+002
  2.0934000e+003
  2.0424000e+003
  1.7832000e+003
  9.5100000e+002
  1.9110000e+003
  2.0958000e+003
  1.7340000e+003
  1.6878000e+003
  3.1524000e+003
  3.2184000e+003
  2.1060000e+003
  1.9632000e+003
  3.2526000e+003
  3.2604000e+003
  3.3156000e+003
  3.4032000e+003
  2.6940000e+003
  3.9150000e+003
  3.7224000e+003
  3.7686000e+003
  2.9442000e+003
  2.4954000e+003
  3.7716000e+003
  3.3240000e+003
  2.3988000e+003
  1.7610000e+003
  2.0100000e+003
  2.1870000e+003
  2.3310000e+003
  1.0614000e+003
  1.8138000e+003
  2.0616000e+003
  1.9740000e+003
  6.2220000e+002
  1.9206000e+003
  2.1438000e+003
  1.5672000e+003
  1.2168000e+003
  2.0076000e+003
  2.0622000e+003
  1.1280000e+003
  1.6476000e+003
  2.0412000e+003
  1.9800000e+003
  7.6800000e+002
  1.9404000e+003
  2.0538000e+003
  1.7904000e+003
  6.7320000e+002
  1.8150000e+003
  2.0556000e+003
  1.7706000e+003
  1.0254000e+003
  1.9506000e+003
  1.9884000e+003
  1.3728000e+003
  1.3842000e+003
  2.0490000e+003
  1.9776000e+003
  8.5800000e+002
  1.8540000e+003
  2.0598000e+003
  1.9128000e+003
  7.1220000e+002
  1.9920000e+003
  2.0760000e+003
  1.9344000e+003
  9.0720000e+002
  2.1840000e+003
  2.1738000e+003
  2.1714000e+003
  2.3094000e+003
  1.7712000e+003
  2.1060000e+003
  2.1672000e+003
  2.2734000e+003
  1.1610000e+003
  2.0784000e+003
  2.1654000e+003
  2.1846000e+003
  1.0098000e+003
  2.3502000e+003
  2.3328000e+003
  1.9980000e+003
  1.5642000e+003
  2.3382000e+003
  2.5986000e+003
  1.3056000e+003
  3.6810000e+003
  3.7656000e+003
  3.7026000e+003
  3.0390000e+003
  2.6976000e+003
  2.6028000e+003
  2.4126000e+003
  1.5012000e+003
  2.7726000e+003
  2.6796000e+003
  1.8852000e+003
  2.1270000e+003
  2.8770000e+003
  3.0366000e+003
  3.0006000e+003
  3.4002000e+003
  4.6842000e+003
  4.5876000e+003
  3.9288000e+003
  2.6604000e+003
  2.8362000e+003
  2.7618000e+003
  1.7634000e+003
  2.8722000e+003
  2.8566000e+003
  2.9412000e+003
  2.8896000e+003
  2.2248000e+003
  2.3160000e+003
  2.6610000e+003
  2.5098000e+003
  1.3272000e+003
  1.7964000e+003
  2.0232000e+003
  2.2812000e+003
  7.9500000e+002
  2.1798000e+003
  2.1258000e+003
  1.9440000e+003
  9.6420000e+002
  2.1732000e+003
  2.0754000e+003
  1.9080000e+003
  9.2040000e+002
  2.0664000e+003
  2.1384000e+003
  1.8594000e+003
  7.9260000e+002
  2.0190000e+003
  2.1264000e+003
  1.9554000e+003
  8.5080000e+002
  1.9788000e+003
  2.0550000e+003
  1.9104000e+003
  1.0284000e+003
  2.1588000e+003
  2.1084000e+003
  1.8276000e+003
  9.7440000e+002
  2.0988000e+003
  2.0058000e+003
  1.7730000e+003
  1.5990000e+003
  3.3258000e+003
  3.0342000e+003
  1.7238000e+003
  2.4894000e+003
  3.1512000e+003
  3.3300000e+003
  2.4960000e+003
  2.7456000e+003
  3.3432000e+003
  3.4806000e+003
  3.6840000e+003
  3.7254000e+003
  2.7204000e+003
  3.2496000e+003
  3.5178000e+003
  3.4158000e+003
  1.9092000e+003
  2.2710000e+003
  2.3988000e+003
  1.9530000e+003
  1.2768000e+003
  2.0304000e+003
  2.0382000e+003
  1.4058000e+003
  1.3746000e+003
  2.0142000e+003
  1.9968000e+003
  8.7420000e+002
  1.8816000e+003
  2.0940000e+003
  2.0124000e+003
  7.1160000e+002
  1.9500000e+003
  2.0436000e+003
  2.0352000e+003
  7.8840000e+002
  2.0022000e+003
  2.0736000e+003
  1.9548000e+003
  5.3100000e+002
  2.0532000e+003
  2.0904000e+003
  2.0220000e+003
  3.9720000e+002
  1.6734000e+003
  2.0244000e+003
  2.1174000e+003
  2.0562000e+003
  1.4370000e+003
  1.7070000e+003
  1.9572000e+003
  2.0244000e+003
  6.5280000e+002
  1.8522000e+003
  2.0220000e+003
  1.8456000e+003
  8.1240000e+002
  1.9908000e+003
  1.9584000e+003
  1.5384000e+003
  8.5920000e+002
  2.1576000e+003
  2.0520000e+003
  1.2396000e+003
  1.3842000e+003
  2.2308000e+003
  2.2488000e+003
  1.2510000e+003
  2.0256000e+003
  2.2740000e+003
  2.2890000e+003
  9.6840000e+002
  2.0706000e+003
  2.1828000e+003
  2.3166000e+003
  1.6494000e+003
  2.3058000e+003
  2.9544000e+003
  2.9454000e+003
  1.2270000e+003
  2.2920000e+003
  2.4660000e+003
  2.4732000e+003
  1.3248000e+003
  2.5518000e+003
  2.6886000e+003
  2.7870000e+003
  1.4028000e+003
  2.4318000e+003
  2.5938000e+003
  2.8788000e+003
  3.9924000e+003
  3.8856000e+003
  3.4602000e+003
  1.6368000e+003
  2.6310000e+003
  2.6976000e+003
  2.6406000e+003
  1.9878000e+003
  3.8694000e+003
  6.3540000e+003
  4.6374000e+003
  2.7102000e+003
  2.8410000e+003
  3.1920000e+003
  4.1502000e+003
  2.4930000e+003
  4.4358000e+003
  3.4482000e+003
  2.6796000e+003
  2.6766000e+003
  2.9634000e+003
  2.8596000e+003
  2.3106000e+003
  2.1306000e+003
  2.1222000e+003
  1.0722000e+003
  2.0766000e+003
  2.1564000e+003
  2.0574000e+003
  7.6980000e+002
  2.0832000e+003
  2.1606000e+003
  2.1258000e+003
  1.1868000e+003
  1.8618000e+003
  2.0568000e+003
  2.0718000e+003
  1.6290000e+003
  1.5480000e+003
  2.0256000e+003
  2.0328000e+003
  1.8492000e+003
  1.3158000e+003
  2.0532000e+003
  2.1534000e+003
  2.0826000e+003
  7.9500000e+002
  2.0712000e+003
  2.1036000e+003
  1.9920000e+003
  8.1180000e+002
  2.1180000e+003
  2.7348000e+003
  1.9572000e+003
  2.2140000e+003
  3.1878000e+003
  3.4206000e+003
  3.0270000e+003
  1.8786000e+003
  3.2106000e+003
  3.3096000e+003
  3.3552000e+003
  3.4182000e+003
  2.4660000e+003
  3.4236000e+003
  3.3468000e+003
  3.4728000e+003
  2.0370000e+003
  2.3592000e+003
  3.4716000e+003
  3.2820000e+003
  6.9360000e+002
  2.0616000e+003
  2.1960000e+003
  1.7520000e+003
  7.5120000e+002
  2.0346000e+003
  2.0742000e+003
  1.2354000e+003
  1.3104000e+003
  1.9284000e+003
  2.0250000e+003
  7.8780000e+002
  1.9380000e+003
  2.0004000e+003
  1.8906000e+003
  6.3420000e+002
  1.9686000e+003
  2.0010000e+003
  1.3728000e+003
  1.2348000e+003
  1.9116000e+003
  2.0874000e+003
  2.1462000e+003
  1.9182000e+003
  1.3062000e+003
  1.9980000e+003
  2.0736000e+003
  1.3398000e+003
  1.2582000e+003
  2.0124000e+003
  2.0862000e+003
  9.7500000e+002
  1.7760000e+003
  2.0178000e+003
  1.9800000e+003
  7.7460000e+002
  2.1204000e+003
  2.0784000e+003
  1.1976000e+003
  1.5768000e+003
  2.0406000e+003
  2.5104000e+003
  8.1000000e+002
  2.2548000e+003
  2.1528000e+003
  1.9284000e+003
  1.0686000e+003
  2.2476000e+003
  2.3424000e+003
  1.5192000e+003
  1.8582000e+003
  2.4582000e+003
  2.3970000e+003
  1.1826000e+003
  2.0088000e+003
  2.3106000e+003
  2.5134000e+003
  1.6302000e+003
  1.6446000e+003
  2.1078000e+003
  2.2008000e+003
  6.9360000e+002
  2.0292000e+003
  2.2128000e+003
  2.2194000e+003
  2.3304000e+003
  1.1166000e+003
  2.0742000e+003
  2.1522000e+003
  1.6074000e+003
  1.1214000e+003
  2.0370000e+003
  2.1864000e+003
  1.0260000e+003
  1.9746000e+003
  2.7378000e+003
  2.5410000e+003
  1.4028000e+003
  2.2026000e+003
  2.7546000e+003
  3.0462000e+003
  3.1752000e+003
  4.7448000e+003
  4.5474000e+003
  3.3258000e+003
  1.5576000e+003
  2.5008000e+003
  2.7294000e+003
  2.9124000e+003
  2.6964000e+003
  1.5108000e+003
  2.2260000e+003
  2.3070000e+003
  1.8102000e+003
  1.4442000e+003
  3.7512000e+003
  2.3046000e+003
  1.2906000e+003
  1.5714000e+003
  2.0304000e+003
  2.0202000e+003
  7.3860000e+002
  2.1144000e+003
  2.0556000e+003
  1.4844000e+003
  1.0536000e+003
  1.9128000e+003
  2.0172000e+003
  1.3272000e+003
  1.4958000e+003
  2.0214000e+003
  2.0982000e+003
  1.5456000e+003
  1.3746000e+003
  2.1162000e+003
  2.0508000e+003
  1.2768000e+003
  1.8102000e+003
  2.2194000e+003
  2.0520000e+003
  6.5460000e+002
  1.9320000e+003
  2.1516000e+003
  2.1252000e+003
  6.4320000e+002
  2.0754000e+003
  2.1144000e+003
  2.0436000e+003
  8.6040000e+002
  2.1336000e+003
  2.0292000e+003
  1.8006000e+003
  9.6660000e+002
  1.9920000e+003
  2.0892000e+003
  2.2302000e+003
  2.2638000e+003
  1.1838000e+003
  2.0202000e+003
  2.1264000e+003
  2.0238000e+003
  6.7980000e+002
  2.0262000e+003
  2.1840000e+003
  2.0520000e+003
  7.2660000e+002
  1.9656000e+003
  2.1108000e+003
  2.0016000e+003
  1.6950000e+003
  2.5320000e+003
  2.2962000e+003
  2.1528000e+003
  1.4220000e+003
  2.0268000e+003
  2.1936000e+003
  1.5522000e+003
  1.0020000e+003
  2.0142000e+003
  2.0298000e+003
  1.5432000e+003
  3.1752000e+003
  3.6786000e+003
  3.4716000e+003
  1.3482000e+003
  2.2374000e+003
  2.3676000e+003
  2.5878000e+003
  2.6934000e+003
  1.9566000e+003
  2.0814000e+003
  2.6136000e+003
  2.6292000e+003
  2.8260000e+003
  2.7702000e+003
  2.9772000e+003
  2.3790000e+003
  1.4514000e+003
  3.9108000e+003
  4.2912000e+003
  3.8622000e+003
  2.5998000e+003
  2.2452000e+003
  2.5116000e+003
  2.5896000e+003
  2.4000000e+003
  1.1706000e+003
  2.3106000e+003
  2.3142000e+003
  1.4424000e+003
  1.5294000e+003
  2.5932000e+003
  2.3646000e+003
  1.4310000e+003
  2.8518000e+003
  3.0714000e+003
  2.8392000e+003
  1.6698000e+003
  2.9772000e+003
  3.0018000e+003
  3.6258000e+003
  5.0418000e+003
  5.3262000e+003
  5.7252000e+003
  2.6454000e+003
  4.0752000e+003
  3.1296000e+003
  2.6814000e+003
  2.3268000e+003
  2.7786000e+003
  3.2838000e+003
  2.6298000e+003
  2.2614000e+003
  3.9846000e+003
  3.1338000e+003
  2.7012000e+003
  2.5992000e+003
  2.7030000e+003
  2.2734000e+003
  2.3778000e+003
  3.5466000e+003
  3.3066000e+003
  2.0226000e+003
  1.9650000e+003
  2.6526000e+003
  2.5590000e+003
  1.4466000e+003
  2.4408000e+003
  2.7204000e+003
  2.8020000e+003
  2.7954000e+003
  2.1726000e+003
  3.0180000e+003
  3.6090000e+003
  2.6520000e+003
  1.7838000e+003
  3.2022000e+003
  3.5376000e+003
  3.4986000e+003
  2.2572000e+003
  3.4644000e+003
  3.4038000e+003
  3.0402000e+003
  2.5236000e+003
  3.3888000e+003
  3.2862000e+003
  2.8368000e+003
  2.4306000e+003
  3.3216000e+003
  3.2178000e+003
  2.3832000e+003
  2.8020000e+003
  3.2400000e+003
  3.2346000e+003
  1.9296000e+003
  3.2118000e+003
  3.2628000e+003
  3.2274000e+003
  2.0844000e+003
  3.3876000e+003
  3.1326000e+003
  2.5950000e+003
  2.7054000e+003
  3.1542000e+003
  3.1476000e+003
  1.6572000e+003
  3.1164000e+003
  3.2238000e+003
  3.2658000e+003
  3.3096000e+003
  2.2122000e+003
  2.9748000e+003
  3.1176000e+003
  3.2814000e+003
  1.8432000e+003
  3.0438000e+003
  3.1332000e+003
  2.9640000e+003
  2.0658000e+003
  3.1362000e+003
  3.0672000e+003
  2.4894000e+003
  2.2860000e+003
  3.1914000e+003
  3.2580000e+003
  1.8864000e+003
  3.0126000e+003
  3.1644000e+003
  3.1524000e+003
  1.7454000e+003
  3.2250000e+003
  3.1920000e+003
  2.6604000e+003
  2.4708000e+003
  3.2376000e+003
  3.3402000e+003
  2.1048000e+003
  1.5504000e+003
  3.0516000e+003
  3.2250000e+003
  6.3780000e+002
  2.0328000e+003
  2.1000000e+003
  2.1990000e+003
  2.1420000e+003
  1.0026000e+003
  2.2242000e+003
  2.0322000e+003
  1.1898000e+003
  1.7688000e+003
  2.2542000e+003
  1.9716000e+003
  1.5648000e+003
  3.7884000e+003
  4.2474000e+003
  4.1358000e+003
  2.7846000e+003
  1.8816000e+003
  2.6412000e+003
  2.9286000e+003
  3.3552000e+003
  4.2594000e+003
  3.2676000e+003
  2.7804000e+003
  2.7828000e+003
  2.7306000e+003
  2.0916000e+003
  2.9250000e+003
  2.8062000e+003
  1.7106000e+003
  2.2512000e+003
  2.9376000e+003
  2.6928000e+003
  1.7130000e+003
  3.0924000e+003
  2.9196000e+003
  2.1852000e+003
  2.1294000e+003
  2.7504000e+003
  3.0318000e+003
  1.6524000e+003
  2.7012000e+003
  2.9334000e+003
  2.6772000e+003
  1.4484000e+003
  2.5650000e+003
  2.7330000e+003
  1.7964000e+003
  2.1426000e+003
  2.7192000e+003
  3.0408000e+003
  1.4532000e+003
  2.3748000e+003
  5.8020000e+003
  5.6472000e+003
  4.1628000e+003
  4.0830000e+003
  4.2174000e+003
  2.6124000e+003
  3.0000000e+003
  3.1554000e+003
  3.7356000e+003
  2.5716000e+003
  3.7458000e+003
  3.6504000e+003
  3.2202000e+003
  3.4146000e+003
  2.9352000e+003
  4.1136000e+003
  4.2762000e+003
  4.7274000e+003
  2.8200000e+003
  2.7120000e+003
  3.0876000e+003
  3.1260000e+003
  3.7854000e+003
  3.8892000e+003
  2.6460000e+003
  2.4930000e+003
  1.1544000e+003
  1.7988000e+003
  2.1492000e+003
  2.1744000e+003
  2.0604000e+003
  1.6794000e+003
  2.1456000e+003
  2.2206000e+003
  1.1880000e+003
  2.0724000e+003
  2.1744000e+003
  2.1234000e+003
  1.0674000e+003
  2.2212000e+003
  2.1294000e+003
  2.0802000e+003
  1.3254000e+003
  1.7382000e+003
  2.1132000e+003
  2.0430000e+003
  1.8354000e+003
  1.2090000e+003
  2.0514000e+003
  2.1900000e+003
  2.0322000e+003
  1.1682000e+003
  2.0568000e+003
  2.1564000e+003
  2.0088000e+003
  9.5520000e+002
  2.0328000e+003
  2.1288000e+003
  2.1378000e+003
  2.1210000e+003
  1.2750000e+003
  2.0730000e+003
  2.1540000e+003
  2.0568000e+003
  2.0244000e+003
  1.0788000e+003
  1.9788000e+003
  2.0856000e+003
  2.1162000e+003
  2.0916000e+003
  2.1468000e+003
  3.3762000e+003
  3.4002000e+003
  3.3216000e+003
  3.0294000e+003
  3.0948000e+003
  3.0798000e+003
  3.6132000e+003
  3.7230000e+003
  3.2688000e+003
  2.4678000e+003
  1.7382000e+003
  2.1324000e+003
  2.1354000e+003
  2.1090000e+003
  2.2362000e+003
  2.0670000e+003
  1.6824000e+003
  1.5606000e+003
  2.0580000e+003
  2.1606000e+003
  1.6866000e+003
  9.4200000e+002
  2.0796000e+003
  2.0544000e+003
  1.9842000e+003
  8.0040000e+002
  2.0700000e+003
  2.1078000e+003
  1.3890000e+003
  1.3428000e+003
  1.9752000e+003
  2.0832000e+003
  1.0980000e+003
  1.6668000e+003
  2.0166000e+003
  2.0418000e+003
  7.9020000e+002
  2.0598000e+003
  2.0466000e+003
  1.7274000e+003
  1.0800000e+003
  2.0304000e+003
  2.0592000e+003
  1.2156000e+003
  1.3836000e+003
  1.8690000e+003
  2.0100000e+003
  1.4712000e+003
  1.1508000e+003
  2.0142000e+003
  2.0028000e+003
  1.5030000e+003
  1.2618000e+003
  2.0052000e+003
  2.0232000e+003
  1.4406000e+003
  1.4304000e+003
  2.0856000e+003
  2.0940000e+003
  1.1328000e+003
  1.7736000e+003
  2.2746000e+003
  2.4192000e+003
  1.1004000e+003
  2.2476000e+003
  2.3946000e+003
  2.4588000e+003
  2.4780000e+003
  2.5152000e+003
  2.3190000e+003
  2.0148000e+003
  2.3748000e+003
  2.6118000e+003
  2.4096000e+003
  1.3830000e+003
  2.1954000e+003
  2.8110000e+003
  2.7690000e+003
  1.6290000e+003
  2.6586000e+003
  3.4284000e+003
  2.8776000e+003
  2.8890000e+003
  2.6538000e+003
  2.6490000e+003
  2.6184000e+003
  2.5824000e+003
  1.9260000e+003
  2.4108000e+003
  2.8920000e+003
  2.7612000e+003
  1.7772000e+003
  2.4570000e+003
  2.7468000e+003
  2.6256000e+003
  2.0598000e+003
  1.8996000e+003
  2.5500000e+003
  2.5254000e+003
  1.2264000e+003
  1.9308000e+003
  2.1498000e+003
  2.1738000e+003
  1.2492000e+003
  1.7214000e+003
  2.1054000e+003
  2.1900000e+003
  1.3254000e+003
  1.7730000e+003
  2.0970000e+003
  2.0670000e+003
  1.3788000e+003
  1.7748000e+003
  2.0784000e+003
  1.9266000e+003
  1.3278000e+003
  1.5552000e+003
  2.0958000e+003
  2.1690000e+003
  1.9608000e+003
  1.1298000e+003
  1.9572000e+003
  2.2248000e+003
  2.1420000e+003
  7.8660000e+002
  2.1276000e+003
  2.1960000e+003
  2.1336000e+003
  2.1012000e+003
  1.7856000e+003
  1.9230000e+003
  2.1228000e+003
  2.1666000e+003
  2.1600000e+003
  1.6170000e+003
  3.1224000e+003
  3.2082000e+003
  3.4206000e+003
  2.9064000e+003
  2.5392000e+003
  3.2682000e+003
  3.3960000e+003
  3.2346000e+003
  1.9308000e+003
  3.4470000e+003
  3.4194000e+003
  3.6666000e+003
  2.7966000e+003
  4.5708000e+003
  3.4896000e+003
  3.4908000e+003
  3.6570000e+003
  1.8090000e+003
  3.1092000e+003
  3.4152000e+003
  2.3028000e+003
  2.4954000e+003
  2.0676000e+003
  2.1888000e+003
  2.2320000e+003
  3.6786000e+003
  3.1374000e+003
  1.9110000e+003
  2.0232000e+003
  2.0898000e+003
  2.0280000e+003
  1.8510000e+003
  1.1964000e+003
  2.0892000e+003
  2.1936000e+003
  1.9278000e+003
  1.3038000e+003
  1.9008000e+003
  2.1012000e+003
  2.0994000e+003
  1.9692000e+003
  1.2666000e+003
  2.0220000e+003
  2.2116000e+003
  2.3850000e+003
  2.1612000e+003
  1.4268000e+003
  2.1096000e+003
  2.2620000e+003
  2.2566000e+003
  2.0982000e+003
  1.3620000e+003
  2.1846000e+003
  2.3838000e+003
  2.4372000e+003
  2.3718000e+003
  1.4196000e+003
  2.2638000e+003
  2.5980000e+003
  2.4480000e+003
  2.4444000e+003
  2.2740000e+003
  1.5540000e+003
  2.3838000e+003
  2.4324000e+003
  2.4156000e+003
  2.4570000e+003
  2.4588000e+003
  2.5140000e+003
  2.0166000e+003
  2.3070000e+003
  2.2956000e+003
  2.3730000e+003
  2.4642000e+003
  2.4804000e+003
  2.3910000e+003
  2.4096000e+003
  2.4774000e+003
  2.3892000e+003
  1.6374000e+003
  2.5500000e+003
  2.4348000e+003
  2.4504000e+003
  2.5512000e+003
  2.5668000e+003
  2.4180000e+003
  2.3814000e+003
  2.4750000e+003
  2.5290000e+003
  4.5948000e+003
  4.6272000e+003
  4.4238000e+003
  3.5940000e+003
  2.5002000e+003
  2.7756000e+003
  2.7852000e+003
  2.8740000e+003
  2.9202000e+003
  2.9268000e+003
  2.9388000e+003
  2.9094000e+003
  2.7990000e+003
  2.9856000e+003
  2.8218000e+003
  2.6508000e+003
  2.5692000e+003
  2.3478000e+003
  2.1726000e+003
  2.1576000e+003
  2.2050000e+003
  2.1978000e+003
  2.1900000e+003
  1.1994000e+003
  2.1690000e+003
  2.0958000e+003
  2.1864000e+003
  2.2416000e+003
  2.1204000e+003
  2.0682000e+003
  2.1936000e+003
  2.2026000e+003
  2.1576000e+003
  2.1672000e+003
  2.1738000e+003
  2.2182000e+003
  2.1534000e+003
  2.2332000e+003
  2.1312000e+003
  2.1066000e+003
  2.1840000e+003
  2.2362000e+003
  4.0596000e+003
  4.0542000e+003
  4.0398000e+003
  4.1616000e+003
  4.1094000e+003
  4.1646000e+003
  4.1346000e+003
  4.1514000e+003
  4.0968000e+003
  2.1828000e+003
  2.2170000e+003
  2.1396000e+003
  3.1488000e+003
  3.3954000e+003
  3.3114000e+003
  3.3618000e+003
  3.4080000e+003
  3.4380000e+003
  3.4476000e+003
  3.8286000e+003
  3.5946000e+003
  3.3876000e+003
  3.3270000e+003
  3.6918000e+003
  3.7710000e+003
  3.5520000e+003
  3.7356000e+003
  3.4554000e+003
  3.5820000e+003
  3.6096000e+003
  3.6024000e+003
  2.3286000e+003
  2.3100000e+003
  2.1522000e+003
  2.1306000e+003
  2.2638000e+003
  1.9986000e+003
  2.0418000e+003
  2.1756000e+003
  2.1432000e+003
  2.0556000e+003
  2.0994000e+003
  2.1468000e+003
  2.1996000e+003
  2.0940000e+003
  2.1258000e+003
  2.0544000e+003
  2.0832000e+003
  2.1234000e+003
  2.1696000e+003
  2.1486000e+003
  2.0322000e+003
  2.1186000e+003
  2.2290000e+003
  2.1042000e+003
  2.1090000e+003
  2.1996000e+003
  2.1714000e+003
  1.9134000e+003
  2.1768000e+003
  2.1738000e+003
  2.1732000e+003
  2.1534000e+003
  2.6574000e+003
  2.2152000e+003
  1.4382000e+003
  2.3094000e+003
  2.2326000e+003
  2.2944000e+003
  2.2872000e+003
  1.9878000e+003
  1.8900000e+003
  2.1210000e+003
  2.3562000e+003
  2.3712000e+003
  2.2284000e+003
  1.4130000e+003
  2.3442000e+003
  2.3988000e+003
  2.4876000e+003
  2.2398000e+003
  2.3328000e+003
  2.3070000e+003
  1.0830000e+003
  2.1156000e+003
  2.2440000e+003
  2.1384000e+003
  2.1828000e+003
  2.2098000e+003
  2.2920000e+003
  2.0616000e+003
  2.3460000e+003
  2.4846000e+003
  2.3304000e+003
  2.4738000e+003
  4.0074000e+003
  4.3686000e+003
  4.2900000e+003
  3.1650000e+003
  2.6712000e+003
  2.7174000e+003
  2.7252000e+003
  2.8668000e+003
  2.8008000e+003
  2.6238000e+003
  2.4864000e+003
  2.9190000e+003
  2.8008000e+003
  2.6916000e+003
  2.5212000e+003
  2.5512000e+003
  2.4858000e+003
  2.6418000e+003
  2.5158000e+003
  2.9160000e+003
  2.5938000e+003
  2.8080000e+003
  2.8308000e+003
  3.7254000e+003
  3.3066000e+003
  2.6784000e+003
  2.4810000e+003
  3.0600000e+003
  2.7594000e+003
  3.7038000e+003
  2.1840000e+003
  3.5874000e+003
  1.5768000e+003
  1.7514000e+003
  2.0916000e+003
  3.1050000e+003
  3.9252000e+003
  3.0372000e+003
  1.1892000e+003
  2.0958000e+003
  2.1828000e+003
  2.0760000e+003
  2.2080000e+003
  2.1396000e+003
  9.3420000e+002
  2.0562000e+003
  2.1348000e+003
  2.1972000e+003
  2.1054000e+003
  2.1492000e+003
  2.2116000e+003
  1.4586000e+003
  2.0478000e+003
  2.0952000e+003
  2.1198000e+003
  2.1042000e+003
  2.0940000e+003
  1.9080000e+003
  1.4406000e+003
  1.9140000e+003
  2.6766000e+003
  3.3630000e+003
  2.7306000e+003
  1.7130000e+003
  3.2454000e+003
  3.3654000e+003
  3.2964000e+003
  3.3744000e+003
  3.3216000e+003
  2.6724000e+003
  3.8670000e+003
  3.9450000e+003
  3.9396000e+003
  3.9546000e+003
  3.8682000e+003
  2.5794000e+003
  3.3588000e+003
  3.9420000e+003
  2.9628000e+003
  2.3460000e+003
  1.8060000e+003
  1.9416000e+003
  2.0610000e+003
  2.0880000e+003
  2.0370000e+003
  2.1900000e+003
  2.2416000e+003
  1.5174000e+003
  1.9602000e+003
  2.0448000e+003
  2.0838000e+003
  2.0298000e+003
  1.9914000e+003
  1.0320000e+003
  1.8882000e+003
  2.0004000e+003
  2.0598000e+003
  2.0454000e+003
  1.4778000e+003
  1.8636000e+003
  2.1000000e+003
  2.0820000e+003
  1.9386000e+003
  1.5060000e+003
  1.7958000e+003
  2.0400000e+003
  2.0526000e+003
  2.0454000e+003
  1.6704000e+003
  1.4544000e+003
  2.0694000e+003
  2.0970000e+003
  1.9998000e+003
  2.1354000e+003
  2.2656000e+003
  1.7742000e+003
  2.0748000e+003
  2.1912000e+003
  2.2440000e+003
  2.2872000e+003
  2.3766000e+003
  2.2272000e+003
  1.4394000e+003
  2.2242000e+003
  2.1894000e+003
  2.3580000e+003
  2.1738000e+003
  1.8354000e+003
  2.5428000e+003
  2.4204000e+003
  2.3472000e+003
  2.5536000e+003
  1.6074000e+003
  2.2260000e+003
  2.3430000e+003
  2.4978000e+003
  2.6850000e+003
  3.2100000e+003
  2.7138000e+003
  2.3388000e+003
  2.7378000e+003
  2.7738000e+003
  2.6928000e+003
  2.4732000e+003
  2.5992000e+003
  2.5560000e+003
  1.4934000e+003
  2.5362000e+003
  2.6262000e+003
  3.3348000e+003
  3.5922000e+003
  3.1986000e+003
  3.0468000e+003
  2.9622000e+003
  2.7582000e+003
  2.6148000e+003
  2.6484000e+003
  2.0850000e+003
  3.0366000e+003
  3.0720000e+003
  2.9796000e+003
  3.0234000e+003
  1.8618000e+003
  3.0078000e+003
  2.9766000e+003
  2.9028000e+003
  2.8500000e+003
  3.0762000e+003
  2.7474000e+003
  2.1408000e+003
  2.1324000e+003
  2.2428000e+003
  2.1510000e+003
  2.0874000e+003
  3.9354000e+003
  1.7700000e+003
  1.9488000e+003
  2.1408000e+003
  2.2068000e+003
  2.0076000e+003
  1.5120000e+003
  2.0106000e+003
  2.1198000e+003
  2.1204000e+003
  1.7790000e+003
  1.7262000e+003
  1.9392000e+003
  2.0586000e+003
  2.1228000e+003
  1.9428000e+003
  1.5936000e+003
  2.0778000e+003
  2.1192000e+003
  2.1120000e+003
  2.0520000e+003
  1.4982000e+003
  2.0418000e+003
  2.0604000e+003
  2.0904000e+003
  2.0916000e+003
  1.9212000e+003
  1.4412000e+003
  2.1114000e+003
  2.1222000e+003
  2.0382000e+003
  1.9800000e+003
  1.6446000e+003
  1.8054000e+003
  2.0460000e+003
  2.1084000e+003
  2.0538000e+003
  2.1744000e+003
  2.0532000e+003
  2.2800000e+003
  2.2290000e+003
  3.3858000e+003
  3.8088000e+003
  3.7716000e+003
  3.8760000e+003
  4.2156000e+003
  3.8838000e+003
  3.9132000e+003
  4.0002000e+003
  2.6622000e+003
  2.8638000e+003
  2.7648000e+003
  2.0346000e+003
  2.1924000e+003
  2.1708000e+003
  1.0512000e+003
  2.0718000e+003
  2.0964000e+003
  2.1408000e+003
  2.0496000e+003
  2.2002000e+003
  2.0766000e+003
  1.6662000e+003
  1.9266000e+003
  2.1264000e+003
  2.0574000e+003
  2.0820000e+003
  2.0688000e+003
  2.1240000e+003
  1.6266000e+003
  1.9002000e+003
  2.0958000e+003
  2.0346000e+003
  2.0244000e+003
  2.1246000e+003
  1.3194000e+003
  2.0106000e+003
  2.1282000e+003
  2.1150000e+003
  1.7478000e+003
  1.7100000e+003
  2.0634000e+003
  2.0448000e+003
  2.0196000e+003
  1.7220000e+003
  1.6776000e+003
  1.9572000e+003
  2.0610000e+003
  2.1000000e+003
  1.6266000e+003
  2.0256000e+003
  2.2854000e+003
  2.3520000e+003
  2.5074000e+003
  2.2188000e+003
  2.2266000e+003
  2.4972000e+003
  2.3724000e+003
  2.4828000e+003
  2.5710000e+003
  2.5872000e+003
  2.5404000e+003
  1.7868000e+003
  2.5320000e+003
  2.5374000e+003
  2.6634000e+003
  3.9870000e+003
  4.1736000e+003
  4.1604000e+003
  3.7566000e+003
  3.2922000e+003
  3.7158000e+003
  4.6476000e+003
  3.4146000e+003
  3.2028000e+003
  4.2114000e+003
  3.3972000e+003
  4.2108000e+003
  3.5646000e+003
  4.6482000e+003
  5.4768000e+003
  7.1952000e+003
  7.2024000e+003
  7.3056000e+003
  8.7342000e+003
  8.6406000e+003
  3.1698000e+003
  6.1458000e+003
  6.4086000e+003
  4.6620000e+003
  4.5528000e+003
  4.9110000e+003
  4.9500000e+003
  4.9722000e+003
  4.9104000e+003
  4.9530000e+003
  4.7796000e+003
  4.7976000e+003
  4.7184000e+003
  4.2198000e+003
  2.1528000e+003
  1.9920000e+003
  1.9896000e+003
  2.0982000e+003
  1.5192000e+003
  2.1672000e+003
  2.1378000e+003
  2.0862000e+003
  2.1768000e+003
  2.1570000e+003
  2.1132000e+003
  2.1438000e+003
  2.1696000e+003
  2.1792000e+003
  2.0610000e+003
  2.2428000e+003
  2.1570000e+003
  2.0766000e+003
  2.1342000e+003
  2.1588000e+003
  2.1516000e+003
  2.1180000e+003
  2.1756000e+003
  2.1624000e+003
  2.2002000e+003
  2.0988000e+003
  2.2404000e+003
  2.1096000e+003
  3.5364000e+003
  3.9132000e+003
  4.0950000e+003
  4.0608000e+003
  4.0278000e+003
  4.0608000e+003
  4.0878000e+003
  4.1130000e+003
  4.0476000e+003
  4.0494000e+003
  3.0582000e+003
  2.1204000e+003
  2.1396000e+003
  2.2620000e+003
  2.1060000e+003
  2.1510000e+003
  2.1312000e+003
  2.1678000e+003
  2.1228000e+003
  2.1162000e+003
  2.1114000e+003
  2.1300000e+003
  2.0478000e+003
  2.1036000e+003
  2.2176000e+003
  1.9872000e+003
  2.0556000e+003
  2.1396000e+003
  3.8478000e+003
  4.5210000e+003
  5.5698000e+003
  5.5278000e+003
  5.4900000e+003
  5.8614000e+003
  6.1206000e+003
  6.0234000e+003
  4.6620000e+003
  2.4198000e+003
  1.6800000e+003
  2.1492000e+003
  2.3244000e+003
  2.4156000e+003
  2.7228000e+003
  4.3704000e+003
  4.2342000e+003
  2.8818000e+003
  2.4726000e+003
  1.8462000e+003
  2.5686000e+003
  2.6892000e+003
  2.8620000e+003
  3.1320000e+003
  2.8554000e+003
  2.9082000e+003
  2.7378000e+003
  2.7918000e+003
  2.9496000e+003
  3.1104000e+003
  3.1896000e+003
  3.4146000e+003
  3.4800000e+003
  3.6444000e+003
  4.0182000e+003
  3.8556000e+003
  3.0198000e+003
  2.1264000e+003
  3.9732000e+003
  4.3356000e+003
  4.4136000e+003
  4.5336000e+003
  4.3320000e+003
  3.5370000e+003
  2.6934000e+003
  2.1678000e+003
  2.8104000e+003
  2.8092000e+003
  2.7432000e+003
  2.8464000e+003
  2.8014000e+003
  3.1788000e+003
  2.9562000e+003
  2.9694000e+003
  2.9802000e+003
  3.4674000e+003
  3.0102000e+003
  4.4232000e+003
  4.4862000e+003
  4.2780000e+003
  3.0252000e+003
  3.0570000e+003
  3.0498000e+003
  3.5232000e+003
  3.4740000e+003
  3.6270000e+003
  3.4890000e+003
  3.7752000e+003
  4.2822000e+003
  3.2094000e+003
  4.1748000e+003
  3.9786000e+003
  3.1476000e+003
  3.0762000e+003
  3.8574000e+003
  3.6150000e+003
  4.4676000e+003
  4.6122000e+003
  4.5048000e+003
  3.0906000e+003
  3.0132000e+003
  2.8236000e+003
  4.6986000e+003
  6.5286000e+003
  5.3862000e+003
  4.7664000e+003
  4.6332000e+003
  4.4700000e+003
  4.3278000e+003
  4.3584000e+003
  4.3308000e+003
  3.6600000e+003
  2.1246000e+003
  2.4270000e+003
  2.3868000e+003
  2.3004000e+003
  2.2806000e+003
  2.3574000e+003
  2.1000000e+003
  2.0802000e+003
  2.1384000e+003
  2.1540000e+003
  2.1036000e+003
  2.1432000e+003
  2.1690000e+003
  2.1456000e+003
  2.0808000e+003
  2.1780000e+003
  2.1360000e+003
  2.1078000e+003
  2.0718000e+003
  2.1810000e+003
  2.1678000e+003
  2.0784000e+003
  2.1612000e+003
  2.1504000e+003
  2.1204000e+003
  2.0736000e+003
  2.1066000e+003
  2.1402000e+003
  2.0766000e+003
  2.0832000e+003
  2.7174000e+003
  3.3756000e+003
  3.4458000e+003
  3.2370000e+003
  3.4008000e+003
  3.3102000e+003
  3.2598000e+003
  3.3168000e+003
  3.3342000e+003
  3.2340000e+003
  3.2928000e+003
  3.2928000e+003
  3.2616000e+003
  3.2142000e+003
  3.2904000e+003
  3.2994000e+003
  3.1818000e+003
  3.2736000e+003
  3.3246000e+003
  3.2754000e+003
  3.1866000e+003
  3.1584000e+003
  3.3174000e+003
  3.2112000e+003
  3.1968000e+003
  2.1684000e+003
  2.6652000e+003
  2.2458000e+003
  2.1552000e+003
  2.3340000e+003
  2.5656000e+003
  2.4552000e+003
  2.6964000e+003
  4.0380000e+003
  4.1070000e+003
  4.1586000e+003
  4.1082000e+003
  4.0284000e+003
  3.9996000e+003
  4.0596000e+003
  4.1418000e+003
  3.8868000e+003
  3.9708000e+003
  4.2666000e+003
  4.0470000e+003
  3.6738000e+003
  3.2616000e+003
  2.3274000e+003
  2.3382000e+003
  2.4780000e+003
  2.3484000e+003
  1.7946000e+003
  2.4246000e+003
  2.4120000e+003
  2.3382000e+003
  2.2812000e+003
  2.3334000e+003
  1.9632000e+003
  2.1540000e+003
  2.4540000e+003
  2.3058000e+003
  2.2980000e+003
  2.2548000e+003
  2.4552000e+003
  1.4244000e+003
  2.3832000e+003
  2.3334000e+003
  2.3892000e+003
  2.3838000e+003
  2.6976000e+003
  3.0516000e+003
  3.8724000e+003
  3.6000000e+003
  3.6042000e+003
  2.7720000e+003
  2.6712000e+003
  2.7180000e+003
  2.6358000e+003
  3.3780000e+003
  4.4496000e+003
  4.7016000e+003
  4.6926000e+003
  4.3476000e+003
  4.2144000e+003
  3.9456000e+003
  3.0036000e+003
  2.7732000e+003
  2.7306000e+003
  2.7066000e+003
  2.6490000e+003
  2.7192000e+003
  2.4348000e+003
  3.0198000e+003
  2.9742000e+003
  3.2892000e+003
  3.0960000e+003
  3.0318000e+003
  2.9328000e+003
  2.8512000e+003
  2.7354000e+003
  3.8940000e+003
  2.9004000e+003
  3.3312000e+003
  2.9694000e+003
  2.6364000e+003
  2.9664000e+003
  2.9742000e+003
  2.8662000e+003
  3.7722000e+003
  3.7386000e+003
  3.6180000e+003
  2.2062000e+003
  2.1084000e+003
  2.1042000e+003
  2.3898000e+003
  4.0176000e+003
  2.6964000e+003
  2.1882000e+003
  2.0754000e+003
  1.4700000e+003
  1.9092000e+003
  2.2152000e+003
  2.0520000e+003
  2.0748000e+003
  2.0550000e+003
  2.1750000e+003
  9.7380000e+002
  2.1360000e+003
  2.1234000e+003
  2.1306000e+003
  2.0664000e+003
  2.0652000e+003
  1.2006000e+003
  2.0466000e+003
  2.0610000e+003
  2.1510000e+003
  2.0868000e+003
  1.2576000e+003
  2.0820000e+003
  2.1156000e+003
  2.0676000e+003
  2.2092000e+003
  2.1558000e+003
  1.5750000e+003
  2.5674000e+003
  3.2964000e+003
  3.2790000e+003
  3.3048000e+003
  3.3018000e+003
  3.2244000e+003
  2.4444000e+003
  3.3042000e+003
  3.3042000e+003
  3.2718000e+003
  3.0618000e+003
  3.4506000e+003
  3.8160000e+003
  3.8256000e+003
  3.6390000e+003
  3.1104000e+003
  2.5812000e+003
  3.7482000e+003
  3.6768000e+003
  2.2116000e+003
  1.6110000e+003
  1.9944000e+003
  2.1456000e+003
  2.2338000e+003
  2.0724000e+003
  2.1720000e+003
  2.1960000e+003
  1.5192000e+003
  2.0352000e+003
  1.9662000e+003
  2.0382000e+003
  2.0004000e+003
  1.6254000e+003
  1.4412000e+003
  2.0334000e+003
  2.0952000e+003
  2.0790000e+003
  8.9160000e+002
  2.0352000e+003
  1.9914000e+003
  2.0406000e+003
  1.5246000e+003
  1.3932000e+003
  1.9284000e+003
  2.0124000e+003
  2.0574000e+003
  8.4300000e+002
  2.0196000e+003
  2.0418000e+003
  2.0058000e+003
  1.2462000e+003
  1.7172000e+003
  2.0748000e+003
  2.0544000e+003
  1.7976000e+003
  1.1898000e+003
  1.8642000e+003
  2.0040000e+003
  1.9746000e+003
  9.4980000e+002
  1.9500000e+003
  2.0466000e+003
  2.1810000e+003
  1.4658000e+003
  1.6704000e+003
  2.0994000e+003
  2.1996000e+003
  2.1348000e+003
  2.1456000e+003
  1.7154000e+003
  2.1696000e+003
  2.1102000e+003
  2.3256000e+003
  2.2866000e+003
  1.4016000e+003
  2.5344000e+003
  2.5968000e+003
  2.6976000e+003
  2.6058000e+003
  2.4540000e+003
  2.3412000e+003
  1.5150000e+003
  2.7648000e+003
  3.3732000e+003
  3.6084000e+003
  2.9754000e+003
  1.9650000e+003
  2.6214000e+003
  2.7174000e+003
  2.7768000e+003
  2.7516000e+003
  2.6136000e+003
  2.6826000e+003
  2.8848000e+003
  3.3744000e+003
  3.9030000e+003
  3.6882000e+003
  4.4274000e+003
  4.5186000e+003
  3.1542000e+003
  1.7952000e+003
  3.0318000e+003
  2.9148000e+003
  2.8302000e+003
  2.3916000e+003
  1.8600000e+003
  2.4138000e+003
  2.6382000e+003
  2.4324000e+003
  1.0452000e+003
  2.0244000e+003
  2.1624000e+003
  2.0868000e+003
  1.1772000e+003
  3.3090000e+003
  2.1372000e+003
  2.1642000e+003
  2.1084000e+003
  2.1504000e+003
  1.1964000e+003
  2.0124000e+003
  2.1408000e+003
  2.0568000e+003
  1.6500000e+003
  1.5588000e+003
  2.1396000e+003
  2.1774000e+003
  1.9494000e+003
  1.2792000e+003
  2.1228000e+003
  2.0814000e+003
  1.9680000e+003
  7.7880000e+002
  2.0466000e+003
  2.1156000e+003
  2.0124000e+003
  1.0812000e+003
  1.9308000e+003
  2.0166000e+003
  2.0958000e+003
  1.5198000e+003
  1.7010000e+003
  2.0142000e+003
  2.1258000e+003
  1.8000000e+003
  2.6766000e+003
  3.3924000e+003
  3.1884000e+003
  3.3018000e+003
  2.3226000e+003
  3.1848000e+003
  3.2118000e+003
  3.2244000e+003
  2.0100000e+003
  3.7170000e+003
  3.9078000e+003
  3.2310000e+003
  2.5152000e+003
  3.7338000e+003
  3.8178000e+003
  4.0428000e+003
  3.9600000e+003
  2.9712000e+003
  1.1952000e+003
  1.9884000e+003
  2.2254000e+003
  2.1456000e+003
  1.9872000e+003
  1.0332000e+003
  2.0184000e+003
  2.1474000e+003
  2.0040000e+003
  9.8460000e+002
  1.9668000e+003
  2.1096000e+003
  2.1564000e+003
  8.0520000e+002
  2.0616000e+003
  2.0928000e+003
  2.0292000e+003
  1.6518000e+003
  1.5318000e+003
  2.0034000e+003
  2.0118000e+003
  1.7976000e+003
  1.4616000e+003
  1.9950000e+003
  1.9914000e+003
  1.3404000e+003
  1.4406000e+003
  2.0388000e+003
  2.0466000e+003
  1.4448000e+003
  1.3530000e+003
  2.0466000e+003
  2.1066000e+003
  1.2978000e+003
  1.7130000e+003
  1.9740000e+003
  2.0940000e+003
  1.4082000e+003
  1.3662000e+003
  2.0196000e+003
  2.0598000e+003
  2.1642000e+003
  2.2344000e+003
  1.3938000e+003
  2.5158000e+003
  2.5224000e+003
  2.1900000e+003
  1.7976000e+003
  2.0796000e+003
  2.3826000e+003
  2.4984000e+003
  1.9770000e+003
  1.8780000e+003
  3.0300000e+003
  2.7840000e+003
  2.4630000e+003
  1.3950000e+003
  2.3748000e+003
  2.6172000e+003
  2.2614000e+003
  1.9272000e+003
  2.3460000e+003
  2.5212000e+003
  2.3796000e+003
  1.8678000e+003
  2.6556000e+003
  3.6648000e+003
  2.6946000e+003
  2.8260000e+003
  3.3744000e+003
  3.1044000e+003
  4.6890000e+003
  5.7714000e+003
  4.3164000e+003
  4.1034000e+003
  3.7716000e+003
  2.5962000e+003
  2.5926000e+003
  2.6772000e+003
  2.6310000e+003
  3.4014000e+003
  2.9184000e+003
  3.1740000e+003
  2.7138000e+003
  2.7672000e+003
  2.8740000e+003
  2.6772000e+003
  2.0748000e+003
  2.5800000e+003
  2.3586000e+003
  2.2896000e+003
  1.3128000e+003
  1.8252000e+003
  2.0988000e+003
  2.0352000e+003
  1.8756000e+003
  1.3938000e+003
  2.1282000e+003
  2.1996000e+003
  1.8828000e+003
  1.1436000e+003
  1.9962000e+003
  2.1162000e+003
  2.1000000e+003
  8.2680000e+002
  2.1264000e+003
  2.0610000e+003
  2.0178000e+003
  1.0974000e+003
  2.0190000e+003
  2.1504000e+003
  2.0622000e+003
  1.0332000e+003
  2.0088000e+003
  2.1120000e+003
  2.0256000e+003
  1.3488000e+003
  1.8342000e+003
  2.1444000e+003
  2.1150000e+003
  1.1994000e+003
  1.6266000e+003
  1.9974000e+003
  2.1240000e+003
  2.1666000e+003
  2.0964000e+003
  2.2014000e+003
  3.1374000e+003
  3.3330000e+003
  3.4218000e+003
  2.6220000e+003
  2.6952000e+003
  3.1626000e+003
  3.3078000e+003
  3.0072000e+003
  3.2196000e+003
  3.8766000e+003
  3.7068000e+003
  3.5178000e+003
  3.3198000e+003
  3.4020000e+003
  3.9696000e+003
  3.9192000e+003
  3.7524000e+003
  1.6326000e+003
  2.0802000e+003
  2.2998000e+003
  2.2224000e+003
  1.4748000e+003
  1.7334000e+003
  2.0298000e+003
  2.0256000e+003
  1.5576000e+003
  1.3620000e+003
  1.9806000e+003
  2.0670000e+003
  2.0406000e+003
  5.2980000e+002
  1.9554000e+003
  2.0760000e+003
  2.0148000e+003
  6.2760000e+002
  1.8906000e+003
  2.1342000e+003
  2.1036000e+003
  7.2360000e+002
  2.0550000e+003
  2.0964000e+003
  1.9992000e+003
  1.0482000e+003
  2.0910000e+003
  2.0376000e+003
  1.7274000e+003
  1.0206000e+003
  1.9866000e+003
  1.9662000e+003
  1.6440000e+003
  1.0866000e+003
  2.1228000e+003
  2.0292000e+003
  1.7346000e+003
  1.1472000e+003
  1.9590000e+003
  2.0340000e+003
  1.7358000e+003
  1.2276000e+003
  2.0520000e+003
  2.2644000e+003
  2.3898000e+003
  2.1918000e+003
  1.2966000e+003
  2.4432000e+003
  2.3850000e+003
  2.2914000e+003
  1.6518000e+003
  1.8384000e+003
  2.3196000e+003
  2.2338000e+003
  1.9056000e+003
  1.6800000e+003
  2.4492000e+003
  2.4426000e+003
  1.8402000e+003
  1.7892000e+003
  2.3988000e+003
  2.5866000e+003
  1.7274000e+003
  2.2374000e+003
  2.7870000e+003
  2.6430000e+003
  1.6980000e+003
  2.5422000e+003
  2.7660000e+003
  4.9452000e+003
  5.2974000e+003
  4.3500000e+003
  2.9436000e+003
  2.5710000e+003
  2.6208000e+003
  2.6598000e+003
  1.6218000e+003
  2.7318000e+003
  2.7834000e+003
  2.7780000e+003
  1.7940000e+003
  2.6508000e+003
  2.9682000e+003
  2.8980000e+003
  1.5402000e+003
  2.7900000e+003
  2.8422000e+003
  2.7594000e+003
  1.8990000e+003
  2.4126000e+003
  2.6388000e+003
  2.5986000e+003
  2.5302000e+003
  1.2396000e+003
  2.0514000e+003
  1.4862000e+003
  2.1516000e+003
  2.1990000e+003
  1.8786000e+003
  1.9242000e+003
  2.0784000e+003
  2.0640000e+003
  2.0448000e+003
  1.0914000e+003
  2.0412000e+003
  2.0622000e+003
  2.0940000e+003
  1.3698000e+003
  1.8534000e+003
  2.1366000e+003
  2.1468000e+003
  2.1396000e+003
  9.4860000e+002
  2.1738000e+003
  2.1222000e+003
  2.1012000e+003
  1.9482000e+003
  1.2900000e+003
  2.0490000e+003
  2.0232000e+003
  2.0808000e+003
  1.8672000e+003
  1.6224000e+003
  2.0646000e+003
  2.1132000e+003
  2.6460000e+003
  1.9572000e+003
  2.7126000e+003
  3.2778000e+003
  3.3306000e+003
  3.3090000e+003
  2.2866000e+003
  3.1920000e+003
  3.3966000e+003
  3.4044000e+003
  2.7192000e+003
  3.5700000e+003
  4.6260000e+003
  4.2972000e+003
  3.6192000e+003
  3.6018000e+003
  3.2268000e+003
  3.9906000e+003
  5.0928000e+003
  2.6928000e+003
  3.0696000e+003
  3.4638000e+003
  3.8454000e+003
  2.4654000e+003
  2.1552000e+003
  8.8980000e+002
  1.8750000e+003
  3.9588000e+003
  3.5112000e+003
  7.8840000e+002
  2.4126000e+003
  2.2236000e+003
  2.3730000e+003
  1.3980000e+003
  2.0856000e+003
  2.2716000e+003
  2.2446000e+003
  1.6476000e+003
  1.6068000e+003
  2.2332000e+003
  2.1624000e+003
  1.7832000e+003
  1.2192000e+003
  2.1762000e+003
  2.1798000e+003
  1.5756000e+003
  1.5414000e+003
  2.1384000e+003
  2.2158000e+003
  1.3524000e+003
  2.2626000e+003
  2.3070000e+003
  2.4270000e+003
  1.0212000e+003
  2.3574000e+003
  2.4144000e+003
  2.3898000e+003
  1.1466000e+003
  2.3928000e+003
  2.3142000e+003
  1.8672000e+003
  1.4574000e+003
  2.3502000e+003
  2.4102000e+003
  2.4078000e+003
  2.2506000e+003
  1.4892000e+003
  2.0574000e+003
  2.3496000e+003
  1.6680000e+003
  2.1906000e+003
  2.5614000e+003
  2.3154000e+003
  1.4562000e+003
  1.9812000e+003
  2.3142000e+003
  2.5776000e+003
  1.5702000e+003
  1.8186000e+003
  2.1024000e+003
  2.0784000e+003
  1.1952000e+003
  2.1054000e+003
  2.2482000e+003
  2.2104000e+003
  1.1694000e+003
  2.1198000e+003
  2.4282000e+003
  2.4564000e+003
  1.2432000e+003
  2.1768000e+003
  2.3394000e+003
  3.6960000e+003
  3.9588000e+003
  2.9520000e+003
  2.2068000e+003
  2.1156000e+003
  2.3712000e+003
  2.2878000e+003
  1.9092000e+003
  2.2068000e+003
  2.6868000e+003
  2.7972000e+003
  4.4736000e+003
  4.4106000e+003
  4.1382000e+003
  4.4472000e+003
  4.4694000e+003
  2.9820000e+003
  1.6542000e+003
  2.2692000e+003
  2.3868000e+003
  1.5630000e+003
  1.9194000e+003
  2.1162000e+003
  2.1042000e+003
  1.5666000e+003
  1.6458000e+003
  2.0472000e+003
  2.1294000e+003
  1.5624000e+003
  1.4838000e+003
  2.0322000e+003
  2.0280000e+003
  2.1288000e+003
  9.9600000e+002
  2.0442000e+003
  2.0832000e+003
  2.0490000e+003
  7.8120000e+002
  2.0514000e+003
  2.1558000e+003
  2.0616000e+003
  8.6880000e+002
  1.9212000e+003
  2.1540000e+003
  2.1270000e+003
  7.0740000e+002
  2.0310000e+003
  2.1756000e+003
  2.1240000e+003
  9.3600000e+002
  2.0664000e+003
  2.1186000e+003
  2.1570000e+003
  7.8420000e+002
  2.1228000e+003
  2.1174000e+003
  2.0538000e+003
  8.3160000e+002
  2.0496000e+003
  2.1096000e+003
  2.0616000e+003
  2.1594000e+003
  1.8906000e+003
  3.7782000e+003
  3.9732000e+003
  3.8454000e+003
  3.9354000e+003
  2.3904000e+003
  3.0384000e+003
  3.8862000e+003
  3.1776000e+003
  1.1652000e+003
  2.1444000e+003
  2.3118000e+003
  1.8936000e+003
  1.1502000e+003
  1.9410000e+003
  2.1018000e+003
  1.5564000e+003
  1.3794000e+003
  1.9860000e+003
  2.0790000e+003
  1.0692000e+003
  1.6986000e+003
  1.9848000e+003
  2.0538000e+003
  1.2360000e+003
  1.5534000e+003
  1.9344000e+003
  1.9140000e+003
  1.3212000e+003
  1.5414000e+003
  1.9698000e+003
  2.0058000e+003
  5.7480000e+002
  1.9170000e+003
  1.9848000e+003
  1.7376000e+003
  9.9360000e+002
  1.9248000e+003
  2.0394000e+003
  2.1294000e+003
  2.2434000e+003
  9.4860000e+002
  2.0094000e+003
  2.0718000e+003
  1.9062000e+003
  8.8680000e+002
  2.0262000e+003
  2.0340000e+003
  1.3698000e+003
  1.3116000e+003
  2.1186000e+003
  2.0514000e+003
  1.0074000e+003
  1.9848000e+003
  2.3124000e+003
  2.2482000e+003
  1.2510000e+003
  2.0136000e+003
  2.2782000e+003
  2.2602000e+003
  1.2444000e+003
  2.6514000e+003
  2.4630000e+003
  2.1810000e+003
  1.5750000e+003
  2.4864000e+003
  2.5260000e+003
  1.7484000e+003
  2.1408000e+003
  2.5044000e+003
  2.5398000e+003
  1.5024000e+003
  3.7536000e+003
  4.9932000e+003
  4.9482000e+003
  3.5646000e+003
  5.0166000e+003
  3.3906000e+003
  2.9754000e+003
  3.6978000e+003
  2.3052000e+003
  2.7864000e+003
  3.9246000e+003
  3.1848000e+003
  2.0808000e+003
  2.6412000e+003
  2.6856000e+003
  2.3658000e+003
  2.5776000e+003
  3.7122000e+003
  2.8410000e+003
  1.7718000e+003
  2.2056000e+003
  2.6448000e+003
  2.6808000e+003
  1.2498000e+003
  2.0538000e+003
  2.5236000e+003
  2.2098000e+003
  6.8820000e+002
  1.9746000e+003
  2.0820000e+003
  2.1324000e+003
  2.0880000e+003
  2.1828000e+003
  1.5108000e+003
  2.0328000e+003
  2.0484000e+003
  1.7070000e+003
  1.2018000e+003
  1.9746000e+003
  2.1702000e+003
  1.6026000e+003
  1.2174000e+003
  2.0964000e+003
  2.1204000e+003
  1.6080000e+003
  1.4874000e+003
  2.1096000e+003
  2.0094000e+003
  1.2702000e+003
  1.6092000e+003
  2.1366000e+003
  2.0106000e+003
  1.1244000e+003
  1.5168000e+003
  2.0604000e+003
  2.0172000e+003
  1.1760000e+003
  1.5486000e+003
  1.8660000e+003
  1.9884000e+003
  1.2450000e+003
  1.6734000e+003
  1.9452000e+003
  2.0646000e+003
  8.0760000e+002
  1.9938000e+003
  1.9962000e+003
  1.8768000e+003
  7.5960000e+002
  1.9242000e+003
  2.0082000e+003
  2.0388000e+003
  5.7120000e+002
  1.8810000e+003
  2.0274000e+003
  2.1954000e+003
  2.2524000e+003
  1.3626000e+003
  1.7934000e+003
  2.0352000e+003
  2.0448000e+003
  1.0680000e+003
  1.7094000e+003
  1.9494000e+003
  1.9950000e+003
  6.1740000e+002
  2.0352000e+003
  1.9338000e+003
  1.7316000e+003
  1.2144000e+003
  2.4216000e+003
  2.2608000e+003
  1.4046000e+003
  1.7544000e+003
  2.1390000e+003
  2.6886000e+003
  1.1952000e+003
  2.0106000e+003
  2.2236000e+003
  2.3898000e+003
  2.4252000e+003
  1.8678000e+003
  1.8300000e+003
  2.3784000e+003
  2.6346000e+003
  3.0786000e+003
  6.2496000e+003
  6.3420000e+003
  5.6046000e+003
  4.8186000e+003
  2.5914000e+003
  2.3022000e+003
  2.0502000e+003
  2.5356000e+003
  2.6904000e+003
  1.1406000e+003
  2.2584000e+003
  2.3118000e+003
  2.6820000e+003
  2.4954000e+003
  1.1016000e+003
  2.3922000e+003
  2.4702000e+003
  2.3694000e+003
  1.1412000e+003
  3.1068000e+003
  3.4800000e+003
  3.6210000e+003
  1.9254000e+003
  2.4648000e+003
  2.7564000e+003
  1.3512000e+003
  2.8758000e+003
  2.7168000e+003
  2.3412000e+003
  1.7952000e+003
  2.9382000e+003
  2.7714000e+003
  1.6698000e+003
  2.6256000e+003
  4.5960000e+003
  4.7778000e+003
  3.4320000e+003
  3.6930000e+003
  4.4400000e+003
  2.9838000e+003
  2.7114000e+003
  3.1248000e+003
  3.5448000e+003
  2.3220000e+003
  2.2812000e+003
  3.0126000e+003
  3.9516000e+003
  3.4734000e+003
  4.3974000e+003
  3.9288000e+003
  4.7262000e+003
  2.8890000e+003
  2.2740000e+003
  2.2212000e+003
  3.0888000e+003
  4.8444000e+003
  3.0276000e+003
  2.3904000e+003
  2.7756000e+003
  2.8056000e+003
  1.4334000e+003
  2.5692000e+003
  2.5398000e+003
  2.2734000e+003
  1.1988000e+003
  2.0874000e+003
  2.1234000e+003
  1.2768000e+003
  1.2960000e+003
  2.0046000e+003
  1.7898000e+003
  1.0464000e+003
  1.7604000e+003
  2.1066000e+003
  1.9980000e+003
  9.6000000e+002
  2.0220000e+003
  2.1114000e+003
  1.9464000e+003
  7.0860000e+002
  2.0514000e+003
  2.0652000e+003
  1.8642000e+003
  1.1886000e+003
  2.0094000e+003
  2.0886000e+003
  1.3698000e+003
  1.6536000e+003
  2.2056000e+003
  2.1138000e+003
  2.1312000e+003
  2.0538000e+003
  1.6818000e+003
  2.0688000e+003
  1.9728000e+003
  1.6356000e+003
  1.1208000e+003
  1.9608000e+003
  1.8786000e+003
  1.6896000e+003
  1.0194000e+003
  1.9386000e+003
  1.9674000e+003
  1.4436000e+003
  1.1298000e+003
  1.9008000e+003
  2.0928000e+003
  1.5462000e+003
  1.2204000e+003
  1.9446000e+003
  2.0544000e+003
  1.6350000e+003
  1.2348000e+003
  2.0718000e+003
  2.0934000e+003
  1.3728000e+003
  2.8722000e+003
  3.3540000e+003
  2.3604000e+003
  2.2590000e+003
  2.8866000e+003
  3.2946000e+003
  3.3006000e+003
  2.0502000e+003
  2.9736000e+003
  3.1764000e+003
  3.2892000e+003
  1.9632000e+003
  3.4716000e+003
  4.1388000e+003
  3.9792000e+003
  2.5230000e+003
  2.1126000e+003
  2.2068000e+003
  2.3022000e+003
  2.3280000e+003
  2.3766000e+003
  1.4616000e+003
  1.9986000e+003
  2.1456000e+003
  1.8816000e+003
  1.3056000e+003
  2.1354000e+003
  2.5722000e+003
  3.7464000e+003
  2.1810000e+003
  2.0244000e+003
  1.8006000e+003
  2.3418000e+003
  1.9230000e+003
  1.2612000e+003
  1.8690000e+003
  2.2152000e+003
  2.0946000e+003
  9.3360000e+002
  2.2848000e+003
  2.3244000e+003
  1.9740000e+003
  1.6782000e+003
  2.5716000e+003
  4.6302000e+003
  4.1220000e+003
  3.6234000e+003
  3.1302000e+003
  3.3690000e+003
  3.3240000e+003
  2.7360000e+003
  2.5002000e+003
  2.7156000e+003
  2.8266000e+003
  2.4588000e+003
  2.0676000e+003
  2.7450000e+003
  2.6568000e+003
  3.6402000e+003
  6.0636000e+003
  6.1848000e+003
  5.9652000e+003
  4.9974000e+003
  3.2046000e+003
  2.8794000e+003
  2.5482000e+003
  2.3016000e+003
  3.2298000e+003
  3.0180000e+003
  2.0856000e+003
  2.9046000e+003
  4.0188000e+003
  3.0942000e+003
  3.5892000e+003
  3.2208000e+003
  3.1464000e+003
  3.4932000e+003
  2.1042000e+003
  3.6066000e+003
  3.6684000e+003
  2.9136000e+003
  2.8596000e+003
  2.7990000e+003
  2.5830000e+003
  2.2350000e+003
  2.9568000e+003
  3.9876000e+003
  2.7240000e+003
  2.4948000e+003
  2.6706000e+003
  1.6146000e+003
  2.1684000e+003
  2.3052000e+003
  2.1258000e+003
  1.1448000e+003
  1.7412000e+003
  2.1744000e+003
  2.0574000e+003
  2.0862000e+003
  1.8750000e+003
  2.0364000e+003
  2.0202000e+003
  1.6032000e+003
  1.5468000e+003
  2.0274000e+003
  2.0244000e+003
  1.8054000e+003
  1.3620000e+003
  2.0058000e+003
  2.0856000e+003
  2.1096000e+003
  2.2014000e+003
  1.3320000e+003
  2.0910000e+003
  2.1018000e+003
  2.0874000e+003
  2.0094000e+003
  1.8216000e+003
  1.3566000e+003
  2.0142000e+003
  2.0214000e+003
  2.0988000e+003
  1.2216000e+003
  1.8900000e+003
  2.0532000e+003
  2.1318000e+003
  2.0730000e+003
  7.9080000e+002
  2.6346000e+003
  3.3078000e+003
  2.0796000e+003
  2.2782000e+003
  3.3072000e+003
  3.3342000e+003
  3.1626000e+003
  2.6052000e+003
  3.1464000e+003
  3.2850000e+003
  3.8388000e+003
  3.1656000e+003
  2.9166000e+003
  3.7908000e+003
  4.0464000e+003
  3.9252000e+003
  3.0186000e+003
  3.9366000e+003
  4.0386000e+003
  4.0860000e+003
  3.7332000e+003
  2.1216000e+003
  2.7960000e+003
  2.2470000e+003
  2.2026000e+003
  2.1534000e+003
  2.1186000e+003
  2.2572000e+003
  1.1412000e+003
  2.1390000e+003
  2.2458000e+003
  2.0664000e+003
  1.5252000e+003
  1.6542000e+003
  2.0736000e+003
  2.1534000e+003
  1.2354000e+003
  1.9458000e+003
  2.0604000e+003
  2.1180000e+003
  1.5270000e+003
  1.6740000e+003
  2.1714000e+003
  2.1630000e+003
  1.8396000e+003
  1.3434000e+003
  2.1456000e+003
  2.1636000e+003
  2.0106000e+003
  1.3248000e+003
  2.1840000e+003
  2.2392000e+003
  1.5780000e+003
  1.6464000e+003
  2.3568000e+003
  2.1744000e+003
  1.4916000e+003
  1.9428000e+003
  2.3268000e+003
  2.3010000e+003
  1.5228000e+003
  1.9668000e+003
  2.3010000e+003
  2.2680000e+003
  2.4402000e+003
  2.4432000e+003
  1.3548000e+003
  2.3484000e+003
  2.4924000e+003
  2.4396000e+003
  1.8186000e+003
  2.1948000e+003
  2.5098000e+003
  2.4996000e+003
  2.3736000e+003
  1.4022000e+003
  2.4858000e+003
  2.4456000e+003
  2.4060000e+003
  2.0310000e+003
  2.8728000e+003
  2.7306000e+003
  2.2488000e+003
  4.5924000e+003
  4.8618000e+003
  4.2270000e+003
  4.2702000e+003
  2.8578000e+003
  2.2110000e+003
  2.4438000e+003
  2.6478000e+003
  2.4066000e+003
  2.1714000e+003
  2.8320000e+003
  2.8254000e+003
  2.7348000e+003
  2.1156000e+003
  2.9838000e+003
  3.0102000e+003
  3.2052000e+003
  1.8708000e+003
  2.8518000e+003
  2.8116000e+003
  2.7438000e+003
  2.7690000e+003
  2.6190000e+003
  2.1882000e+003
  2.5182000e+003
  2.6910000e+003
  2.5068000e+003
  1.3296000e+003
  2.0484000e+003
  2.2152000e+003
  2.3094000e+003
  1.3674000e+003
  1.9776000e+003
  2.1186000e+003
  2.0826000e+003
  1.5942000e+003
  1.4478000e+003
  2.1102000e+003
  2.0682000e+003
  1.9470000e+003
  1.2372000e+003
  1.9806000e+003
  2.0304000e+003
  2.0010000e+003
  8.8920000e+002
  2.0610000e+003
  1.9902000e+003
  2.0238000e+003
  1.2450000e+003
  1.9404000e+003
  2.0838000e+003
  2.0826000e+003
  1.5942000e+003
  1.5858000e+003
  2.1024000e+003
  2.0772000e+003
  2.0478000e+003
  1.0230000e+003
  2.0658000e+003
  2.1120000e+003
  1.9758000e+003
  1.9746000e+003
  2.7084000e+003
  3.2286000e+003
  3.1830000e+003
  3.3378000e+003
  3.3582000e+003
  3.3540000e+003
  2.7216000e+003
  3.5592000e+003
  3.8550000e+003
  3.8094000e+003
  3.8556000e+003
  3.9678000e+003
  3.9030000e+003
  3.5538000e+003
  2.2740000e+003
  3.7446000e+003
  3.9054000e+003
  2.3064000e+003
  2.2260000e+003
  1.3404000e+003
  1.8774000e+003
  2.0796000e+003
  2.1720000e+003
  1.9968000e+003
  2.0028000e+003
  9.9480000e+002
  2.0238000e+003
  2.1144000e+003
  2.0484000e+003
  2.0736000e+003
  1.5468000e+003
  1.9494000e+003
  2.0754000e+003
  2.0742000e+003
  2.0574000e+003
  1.9488000e+003
  1.4760000e+003
  2.0124000e+003
  1.9812000e+003
  2.0814000e+003
  2.1018000e+003
  1.0692000e+003
  1.9560000e+003
  2.1654000e+003
  2.1948000e+003
  2.0664000e+003
  2.2008000e+003
  2.1000000e+003
  2.0154000e+003
  2.1552000e+003
  2.0790000e+003
  2.1930000e+003
  2.2980000e+003
  1.0758000e+003
  2.2272000e+003
  2.1876000e+003
  2.1414000e+003
  2.1474000e+003
  1.2894000e+003
  2.2032000e+003
  2.1660000e+003
  2.1882000e+003
  2.3160000e+003
  2.1474000e+003
  2.3604000e+003
  2.6718000e+003
  3.6264000e+003
  2.2638000e+003
  1.9932000e+003
  1.8378000e+003
  2.1336000e+003
  3.4596000e+003
  3.2808000e+003
  4.2090000e+003
  3.4224000e+003
  2.5104000e+003
  2.7546000e+003
  3.2370000e+003
  4.6098000e+003
  3.9204000e+003
  2.2440000e+003
  2.5236000e+003
  2.5944000e+003
  2.4804000e+003
  2.4810000e+003
  2.6004000e+003
  2.5728000e+003
  2.5404000e+003
  2.6064000e+003
  2.5536000e+003
  2.3010000e+003
  2.4228000e+003
  2.7060000e+003
  2.6130000e+003
  4.4328000e+003
  4.5222000e+003
  3.5436000e+003
  2.8260000e+003
  3.0138000e+003
  2.9232000e+003
  2.8062000e+003
  2.8308000e+003
  2.9700000e+003
  2.9478000e+003
  2.7906000e+003
  2.8344000e+003
  2.9424000e+003
  2.8668000e+003
  2.6916000e+003
  2.5314000e+003
  2.5482000e+003
  2.4942000e+003
  2.4348000e+003
  1.2042000e+003
  4.4004000e+003
  4.4154000e+003
  4.4298000e+003
  4.3998000e+003
  4.3440000e+003
  4.3278000e+003
  4.4352000e+003
  4.3944000e+003
  3.5406000e+003
  2.4342000e+003
  2.5248000e+003
  2.5410000e+003
  2.4576000e+003
  2.4732000e+003
  2.4864000e+003
  2.4636000e+003
  2.4474000e+003
  2.4918000e+003
  2.5170000e+003
  2.4420000e+003
  2.3868000e+003
  2.4924000e+003
  2.4774000e+003
  2.4072000e+003
  2.3508000e+003
  2.4216000e+003
  2.5170000e+003
  2.3856000e+003
  2.4492000e+003
  3.0180000e+003
  5.4756000e+003
  5.6190000e+003
  5.6952000e+003
  5.6760000e+003
  5.6634000e+003
  5.6148000e+003
  5.6508000e+003
  5.7444000e+003
  5.6454000e+003
  5.8140000e+003
  5.6964000e+003
  5.5578000e+003
  5.8524000e+003
  5.6184000e+003
  5.5692000e+003
  5.5560000e+003
  5.5680000e+003
  5.4480000e+003
  4.2480000e+003
  4.0974000e+003
  2.5908000e+003
  2.1336000e+003
  2.2062000e+003
  2.0250000e+003
  2.1414000e+003
  2.1324000e+003
  2.1036000e+003
  2.0796000e+003
  2.0904000e+003
  2.1132000e+003
  2.0700000e+003
  2.0178000e+003
  2.1234000e+003
  2.1390000e+003
  2.0460000e+003
  2.0274000e+003
  2.1246000e+003
  2.1102000e+003
  2.0772000e+003
  2.1294000e+003
  2.1150000e+003
  2.0544000e+003
  2.0658000e+003
  2.1834000e+003
  2.0172000e+003
  2.0202000e+003
  2.0466000e+003
  2.1294000e+003
  2.1570000e+003
  2.0388000e+003
  2.1258000e+003
  2.1210000e+003
  2.1006000e+003
  1.3386000e+003
  2.0376000e+003
  2.0346000e+003
  1.9824000e+003
  2.0634000e+003
  2.1270000e+003
  2.0202000e+003
  2.1078000e+003
  2.1192000e+003
  2.1108000e+003
  2.0766000e+003
  2.1108000e+003
  2.4534000e+003
  2.1270000e+003
  2.2404000e+003
  2.3604000e+003
  2.3460000e+003
  2.2434000e+003
  1.8294000e+003
  2.3496000e+003
  2.5158000e+003
  2.1912000e+003
  2.2182000e+003
  2.3610000e+003
  2.3232000e+003
  2.2320000e+003
  2.2170000e+003
  2.2434000e+003
  2.2584000e+003
  2.2866000e+003
  3.8736000e+003
  3.7644000e+003
  2.2668000e+003
  2.2326000e+003
  2.4138000e+003
  2.3316000e+003
  2.2602000e+003
  2.3214000e+003
  2.3298000e+003
  2.3670000e+003
  2.4942000e+003
  2.5704000e+003
  2.4720000e+003
  2.4156000e+003
  2.4594000e+003
  2.7462000e+003
  2.6196000e+003
  2.5308000e+003
  2.5164000e+003
  2.6850000e+003
  2.6682000e+003
  2.4300000e+003
  2.4198000e+003
  2.5248000e+003
  2.5548000e+003
  2.2572000e+003
  2.2902000e+003
  2.2470000e+003
  2.2140000e+003
  2.0976000e+003
  3.1398000e+003
  2.1066000e+003
  2.0742000e+003
  2.0742000e+003
  2.2080000e+003
  2.0964000e+003
  2.1174000e+003
  2.1540000e+003
  2.1102000e+003
  2.1168000e+003
  2.1312000e+003
  2.2356000e+003
  2.0838000e+003
  2.0340000e+003
  2.0934000e+003
  2.1558000e+003
  2.1372000e+003
  2.0934000e+003
  2.1588000e+003
  2.1642000e+003
  2.0850000e+003
  2.1942000e+003
  2.1858000e+003
  2.0880000e+003
  2.0334000e+003
  2.0898000e+003
  2.1276000e+003
  2.0484000e+003
  2.0256000e+003
  2.0814000e+003
  2.2812000e+003
  3.2538000e+003
  3.3642000e+003
  3.3882000e+003
  3.3288000e+003
  3.3114000e+003
  3.3354000e+003
  3.2904000e+003
  3.3096000e+003
  3.4008000e+003
  3.8370000e+003
  3.7254000e+003
  3.7380000e+003
  3.6534000e+003
  2.4516000e+003
  3.3192000e+003
  3.7494000e+003
  3.6552000e+003
  2.1906000e+003
  2.2734000e+003
  2.1702000e+003
  2.2302000e+003
  1.7670000e+003
  2.0364000e+003
  1.9854000e+003
  2.0748000e+003
  2.0964000e+003
  2.0100000e+003
  2.1396000e+003
  2.1126000e+003
  2.0694000e+003
  2.0982000e+003
  1.7694000e+003
  1.9500000e+003
  1.9662000e+003
  2.0328000e+003
  2.0868000e+003
  2.0784000e+003
  2.0304000e+003
  2.0616000e+003
  2.1006000e+003
  1.0704000e+003
  2.0508000e+003
  2.0526000e+003
  2.0640000e+003
  2.0010000e+003
  2.0730000e+003
  2.0448000e+003
  1.3764000e+003
  1.9776000e+003
  2.0658000e+003
  2.0676000e+003
  1.9866000e+003
  1.9038000e+003
  1.5612000e+003
  1.8768000e+003
  2.0640000e+003
  2.0706000e+003
  1.9806000e+003
  1.4736000e+003
  1.9524000e+003
  2.0802000e+003
  2.0532000e+003
  1.9884000e+003
  2.0550000e+003
  2.1522000e+003
  2.0526000e+003
  1.3014000e+003
  2.1696000e+003
  2.0856000e+003
  2.1210000e+003
  2.3448000e+003
  2.5416000e+003
  2.5338000e+003
  2.5560000e+003
  2.6622000e+003
  1.9026000e+003
  3.3828000e+003
  3.7596000e+003
  4.4106000e+003
  4.3350000e+003
  2.7156000e+003
  2.5842000e+003
  2.5632000e+003
  2.5134000e+003
  2.4816000e+003
  1.6734000e+003
  2.5332000e+003
  2.5560000e+003
  2.5686000e+003
  2.5170000e+003
  2.5992000e+003
  2.5848000e+003
  1.7208000e+003
  2.8572000e+003
  3.0438000e+003
  3.1848000e+003
  3.1470000e+003
  2.7486000e+003
  4.1226000e+003
  2.5824000e+003
  3.3414000e+003
  3.6930000e+003
  2.8866000e+003
  3.4338000e+003
  3.4326000e+003
  4.0044000e+003
  4.3344000e+003
  3.9828000e+003
  3.8568000e+003
  2.3214000e+003
  2.1114000e+003
  2.1684000e+003
  3.5466000e+003
  2.1858000e+003
  2.8452000e+003
  2.1252000e+003
  1.0506000e+003
  2.0496000e+003
  2.1552000e+003
  2.1060000e+003
  2.0676000e+003
  2.1174000e+003
  2.1600000e+003
  2.0094000e+003
  1.1838000e+003
  2.0634000e+003
  2.1384000e+003
  2.1042000e+003
  2.0856000e+003
  2.1702000e+003
  2.1162000e+003
  2.0568000e+003
  1.3872000e+003
  2.1414000e+003
  2.0856000e+003
  2.0010000e+003
  2.1486000e+003
  2.1174000e+003
  2.0466000e+003
  2.0526000e+003
  2.1414000e+003
  1.4796000e+003
  1.9620000e+003
  2.5776000e+003
  3.4032000e+003
  3.2154000e+003
  3.2904000e+003
  3.3996000e+003
  3.3318000e+003
  3.3732000e+003
  3.2772000e+003
  3.3324000e+003
  2.7438000e+003
  3.7134000e+003
  3.8514000e+003
  3.7974000e+003
  3.8478000e+003
  4.1436000e+003
  4.1442000e+003
  3.7878000e+003
  3.0006000e+003
  3.7428000e+003
  3.9312000e+003
  3.5670000e+003
  3.4356000e+003
  3.5406000e+003
  3.5544000e+003
  3.5106000e+003
  2.3628000e+003
  2.0682000e+003
  2.0856000e+003
  2.1978000e+003
  2.2074000e+003
  2.1474000e+003
  2.1174000e+003
  2.1858000e+003
  2.1426000e+003
  2.1048000e+003
  2.0184000e+003
  1.9188000e+003
  9.7500000e+002
  1.9872000e+003
  2.0820000e+003
  2.3316000e+003
  2.2170000e+003
  2.1282000e+003
  2.1456000e+003
  1.6398000e+003
  2.1306000e+003
  2.3694000e+003
  2.3406000e+003
  2.2836000e+003
  2.1972000e+003
  1.9266000e+003
  1.9422000e+003
  2.1018000e+003
  2.1210000e+003
  2.1414000e+003
  2.2620000e+003
  2.1588000e+003
  2.1810000e+003
  2.2512000e+003
  1.8942000e+003
  2.0850000e+003
  2.1552000e+003
  2.4846000e+003
  2.4564000e+003
  2.3244000e+003
  2.3334000e+003
  2.1780000e+003
  1.6026000e+003
  2.1606000e+003
  2.3862000e+003
  2.4360000e+003
  2.3910000e+003
  2.4786000e+003
  2.4864000e+003
  2.9610000e+003
  4.3056000e+003
  6.3072000e+003
  7.2054000e+003
  6.8064000e+003
  5.8746000e+003
  5.0190000e+003
  4.7910000e+003
  4.0122000e+003
  5.3574000e+003
  4.8330000e+003
  4.1586000e+003
  4.0902000e+003
  2.7090000e+003
  1.8234000e+003
  3.2268000e+003
  3.7416000e+003
  7.2432000e+003
  7.1436000e+003
  7.2000000e+003
  7.3404000e+003
  7.2060000e+003
  2.9004000e+003
  6.0030000e+003
  7.3326000e+003
  7.2018000e+003
  3.6534000e+003
  2.7354000e+003
  2.8650000e+003
  2.9538000e+003
  2.7312000e+003
  2.5518000e+003
  2.4972000e+003
  2.5074000e+003
  2.2698000e+003
  2.2734000e+003
  2.2020000e+003
  2.0784000e+003
  1.1430000e+003
  2.1066000e+003
  3.7428000e+003
  2.0382000e+003
  2.1096000e+003
  2.0754000e+003
  1.6752000e+003
  1.9434000e+003
  2.1258000e+003
  2.1090000e+003
  2.0424000e+003
  2.0832000e+003
  2.0784000e+003
  1.4982000e+003
  2.0316000e+003
  2.1222000e+003
  2.1150000e+003
  2.0700000e+003
  2.0118000e+003
  1.1802000e+003
  2.0772000e+003
  2.0220000e+003
  2.0706000e+003
  2.1492000e+003
  2.0916000e+003
  1.5630000e+003
  1.9902000e+003
  2.0934000e+003
  2.0364000e+003
  2.0334000e+003
  2.0412000e+003
  9.1500000e+002
  1.9440000e+003
  2.0712000e+003
  2.0982000e+003
  2.0052000e+003
  1.6248000e+003
  2.0250000e+003
  2.2326000e+003
  2.2020000e+003
  2.2626000e+003
  2.2332000e+003
  1.1916000e+003
  2.2356000e+003
  2.2842000e+003
  2.2584000e+003
  2.1954000e+003
  2.0652000e+003
  2.8470000e+003
  3.2622000e+003
  3.2154000e+003
  3.2970000e+003
  3.3678000e+003
  2.7768000e+003
  3.6558000e+003
  3.4566000e+003
  4.5402000e+003
  3.4116000e+003
  3.4314000e+003
  3.7500000e+003
  3.2610000e+003
  3.6900000e+003
  4.5528000e+003
  4.0266000e+003
  3.3684000e+003
  5.3106000e+003
  5.5020000e+003
  4.7226000e+003
  4.7478000e+003
  2.7432000e+003
  3.3822000e+003
  5.3880000e+003
  3.6636000e+003
  1.5318000e+003
  1.5012000e+003
  1.9704000e+003
  1.9416000e+003
  2.0958000e+003
  1.1100000e+003
  2.1432000e+003
  2.3010000e+003
  2.3508000e+003
  1.8948000e+003
  1.6614000e+003
  2.4846000e+003
  2.1378000e+003
  3.1542000e+003
  2.9736000e+003
  2.6550000e+003
  2.1810000e+003
  2.1078000e+003
  1.9272000e+003
  2.0148000e+003
  2.0910000e+003
  2.0292000e+003
  1.8534000e+003
  1.2846000e+003
  1.9524000e+003
  1.9926000e+003
  1.9962000e+003
  1.7292000e+003
  3.9804000e+003
  5.1060000e+003
  5.3436000e+003
  4.0626000e+003
  3.2052000e+003
  3.1296000e+003
  3.2904000e+003
  3.0510000e+003
  2.9562000e+003
  3.9186000e+003
  3.9768000e+003
  2.7924000e+003
  3.0552000e+003
  2.4960000e+003
  2.4990000e+003
  2.4534000e+003
  2.7120000e+003
  2.3286000e+003
  2.5230000e+003
  2.5350000e+003
  2.5740000e+003
  2.8524000e+003
  2.6136000e+003
  1.5588000e+003
  2.8614000e+003
  2.8194000e+003
  2.8398000e+003
  2.7078000e+003
  1.8840000e+003
  2.7294000e+003
  2.7084000e+003
  2.6802000e+003
  2.4306000e+003
  2.2362000e+003
  2.5992000e+003
  2.7024000e+003
  2.7792000e+003
  2.8152000e+003
  2.7984000e+003
  1.7148000e+003
  1.9410000e+003
  2.0070000e+003
  2.1114000e+003
  2.1192000e+003
  1.6572000e+003
  2.1180000e+003
  2.1000000e+003
  2.1120000e+003
  2.0688000e+003
  9.2040000e+002
  2.0286000e+003
  2.0772000e+003
  2.0292000e+003
  2.0226000e+003
  1.1280000e+003
  1.9242000e+003
  2.0124000e+003
  2.1354000e+003
  2.0886000e+003
  1.3500000e+003
  2.0232000e+003
  2.0778000e+003
  2.1126000e+003
  1.0410000e+003
  2.1990000e+003
  2.0922000e+003
  2.0496000e+003
  1.8060000e+003
  1.5366000e+003
  2.0772000e+003
  2.0112000e+003
  1.9530000e+003
  1.3086000e+003
  1.9740000e+003
  2.0034000e+003
  2.1270000e+003
  2.1768000e+003
  1.9656000e+003
  1.8900000e+003
  2.1978000e+003
  2.2350000e+003
  2.0148000e+003
  1.3230000e+003
  2.0052000e+003
  2.2032000e+003
  2.2416000e+003
  2.1084000e+003
  1.1466000e+003
  1.9914000e+003
  2.1732000e+003
  2.1348000e+003
  1.8720000e+003
  3.4434000e+003
  3.6840000e+003
  3.5892000e+003
  3.3096000e+003
  2.5578000e+003
  3.3120000e+003
  3.5802000e+003
  3.3654000e+003
  2.9328000e+003
  3.7482000e+003
  2.3562000e+003
  2.2098000e+003
  2.7486000e+003
  1.9584000e+003
  3.1050000e+003
  3.2790000e+003
  2.8950000e+003
  2.1912000e+003
  2.1054000e+003
  2.2026000e+003
  2.5758000e+003
  4.3746000e+003
  4.2510000e+003
  1.6074000e+003
  2.0586000e+003
  2.3502000e+003
  2.5134000e+003
  1.8708000e+003
  2.7318000e+003
  4.4742000e+003
  4.5756000e+003
  3.9570000e+003
  2.2218000e+003
  2.3532000e+003
  2.3412000e+003
  2.3514000e+003
  2.5872000e+003
  2.3316000e+003
  1.5678000e+003
  2.2620000e+003
  2.2812000e+003
  2.4600000e+003
  2.4546000e+003
  1.4214000e+003
  2.5002000e+003
  2.8002000e+003
  2.6298000e+003
  2.5332000e+003
  1.7580000e+003
  2.4192000e+003
  2.4624000e+003
  2.5116000e+003
  2.7486000e+003
  3.3450000e+003
  3.3630000e+003
  3.4602000e+003
  3.6180000e+003
  3.8724000e+003
  4.3824000e+003
  4.1082000e+003
  3.7056000e+003
  4.0044000e+003
  3.8832000e+003
  2.9820000e+003
  1.5678000e+003
  3.7524000e+003
  3.8214000e+003
  2.9838000e+003
  2.6724000e+003
  2.4108000e+003
  2.7870000e+003
  4.3770000e+003
  4.3536000e+003
  2.9502000e+003
  2.7252000e+003
  2.7012000e+003
  2.8380000e+003
  3.5568000e+003
  3.0540000e+003
  3.1530000e+003
  2.8506000e+003
  2.8284000e+003
  2.8590000e+003
  2.7210000e+003
  1.9518000e+003
  2.6700000e+003
  2.8308000e+003
  2.7102000e+003
  1.7478000e+003
  2.2218000e+003
  2.3130000e+003
  2.3226000e+003
  2.0232000e+003
  1.4712000e+003
  2.0904000e+003
  2.1294000e+003
  1.9392000e+003
  1.5174000e+003
  2.0706000e+003
  2.1972000e+003
  2.0856000e+003
  8.8860000e+002
  2.1066000e+003
  2.1426000e+003
  1.9842000e+003
  1.3260000e+003
  1.8144000e+003
  2.0862000e+003
  1.9842000e+003
  1.4058000e+003
  1.5948000e+003
  1.9824000e+003
  2.0562000e+003
  1.6638000e+003
  1.4592000e+003
  1.9392000e+003
  2.0448000e+003
  1.9938000e+003
  1.3344000e+003
  2.0892000e+003
  2.0610000e+003
  2.1120000e+003
  2.1978000e+003
  1.5246000e+003
  2.0028000e+003
  2.0388000e+003
  1.9968000e+003
  2.1162000e+003
  2.1168000e+003
  3.2094000e+003
  3.2802000e+003
  3.2982000e+003
  2.5680000e+003
  3.0180000e+003
  3.2934000e+003
  3.4470000e+003
  2.8992000e+003
  3.2034000e+003
  3.9186000e+003
  3.7872000e+003
  3.7596000e+003
  2.5866000e+003
  3.7284000e+003
  3.7584000e+003
  3.6744000e+003
  3.2874000e+003
  1.5054000e+003
  2.1822000e+003
  2.1840000e+003
  2.0436000e+003
  9.5520000e+002
  2.7336000e+003
  2.8938000e+003
  2.4954000e+003
  2.4918000e+003
  2.1918000e+003
  1.8648000e+003
  2.2314000e+003
  2.1930000e+003
  2.2308000e+003
  9.3060000e+002
  2.2350000e+003
  2.3172000e+003
  2.4870000e+003
  2.6730000e+003
  2.4972000e+003
  1.8366000e+003
  2.2488000e+003
  2.4198000e+003
  2.3850000e+003
  1.0266000e+003
  2.2224000e+003
  2.4360000e+003
  2.5086000e+003
  1.1982000e+003
  3.2508000e+003
  3.0720000e+003
  3.2010000e+003
  3.2262000e+003
  2.9640000e+003
  2.4606000e+003
  1.3104000e+003
  2.2620000e+003
  2.6040000e+003
  2.3526000e+003
  9.4920000e+002
  2.2260000e+003
  2.4396000e+003
  2.4690000e+003
  1.3914000e+003
  1.9356000e+003
  2.0724000e+003
  2.1216000e+003
  1.5198000e+003
  1.9344000e+003
  2.2896000e+003
  2.2848000e+003
  2.3658000e+003
  1.2012000e+003
  2.6076000e+003
  2.5980000e+003
  2.4858000e+003
  3.1248000e+003
  3.3000000e+003
  3.7908000e+003
  3.8568000e+003
  3.3588000e+003
  2.6850000e+003
  2.4348000e+003
  2.8200000e+003
  3.7728000e+003
  2.8140000e+003
  1.6362000e+003
  2.9802000e+003
  3.8148000e+003
  3.3828000e+003
  4.2336000e+003
  3.8106000e+003
  4.1442000e+003
  3.2724000e+003
  2.7540000e+003
  3.5700000e+003
  2.5920000e+003
  3.0630000e+003
  4.0236000e+003
  2.6724000e+003
  2.0622000e+003
  1.9842000e+003
  2.7732000e+003
  2.6904000e+003
  2.1492000e+003
  1.7196000e+003
  2.6136000e+003
  2.6292000e+003
  2.6520000e+003
  1.1466000e+003
  2.2680000e+003
  2.3172000e+003
  2.1390000e+003
  2.2812000e+003
  2.1966000e+003
  1.0992000e+003
  2.0472000e+003
  2.1222000e+003
  2.1114000e+003
  7.2420000e+002
  2.1324000e+003
  2.0904000e+003
  1.9788000e+003
  1.3464000e+003
  1.5090000e+003
  2.0886000e+003
  2.0076000e+003
  1.8468000e+003
  1.1700000e+003
  2.0172000e+003
  2.1234000e+003
  2.0592000e+003
  7.5000000e+002
  2.0214000e+003
  2.1312000e+003
  1.9944000e+003
  8.2320000e+002
  1.9830000e+003
  2.1246000e+003
  2.1432000e+003
  9.8100000e+002
  1.8234000e+003
  2.0646000e+003
  2.1036000e+003
  1.2690000e+003
  2.3586000e+003
  3.2514000e+003
  2.8320000e+003
  1.6482000e+003
  2.6544000e+003
  3.2790000e+003
  3.2232000e+003
  2.9112000e+003
  2.4876000e+003
  3.3240000e+003
  4.0200000e+003
  3.2322000e+003
  2.9322000e+003
  3.9972000e+003
  4.1148000e+003
  3.9204000e+003
  4.0032000e+003
  4.0020000e+003
  3.9024000e+003
  2.0100000e+003
  2.1396000e+003
  2.1552000e+003
  2.2158000e+003
  1.1928000e+003
  2.0460000e+003
  2.1942000e+003
  2.3640000e+003
  2.1546000e+003
  1.9950000e+003
  1.6044000e+003
  1.4928000e+003
  2.4192000e+003
  2.2512000e+003
  1.8216000e+003
  1.5390000e+003
  2.2998000e+003
  2.2854000e+003
  1.8642000e+003
  1.5042000e+003
  2.3850000e+003
  2.3112000e+003
  1.9362000e+003
  1.3284000e+003
  2.3010000e+003
  2.4720000e+003
  1.8042000e+003
  2.6700000e+003
  3.5226000e+003
  3.9378000e+003
  3.0558000e+003
  1.6896000e+003
  2.4498000e+003
  2.2596000e+003
  2.0394000e+003
  1.4640000e+003
  2.4036000e+003
  2.4492000e+003
  3.0726000e+003
  2.6226000e+003
  1.5348000e+003
  2.3052000e+003
  2.4450000e+003
  2.4192000e+003
  1.3578000e+003
  1.7376000e+003
  2.2170000e+003
  2.0772000e+003
  1.4502000e+003
  1.5648000e+003
  2.2998000e+003
  2.3688000e+003
  1.8792000e+003
  1.1202000e+003
  2.0574000e+003
  2.4558000e+003
  2.5398000e+003
  1.1844000e+003
  2.1312000e+003
  2.4006000e+003
  2.2770000e+003
  1.7676000e+003
  1.8318000e+003
  2.2524000e+003
  2.3904000e+003
  2.3346000e+003
  1.1568000e+003
  2.5110000e+003
  2.4858000e+003
  2.6580000e+003
  2.5140000e+003
  2.6082000e+003
  4.2684000e+003
  4.3812000e+003
  3.1050000e+003
  3.0966000e+003
  2.5776000e+003
  3.2460000e+003
  3.2694000e+003
  3.5904000e+003
  3.3858000e+003
  3.1128000e+003
  3.2430000e+003
  3.6510000e+003
  3.9222000e+003
  2.5824000e+003
  1.5558000e+003
  2.1570000e+003
  2.5776000e+003
  3.5706000e+003
  3.4398000e+003
  3.1050000e+003
  3.3384000e+003
  2.2242000e+003
  2.2104000e+003
  1.5714000e+003
  2.5842000e+003
  3.9006000e+003
  2.5356000e+003
  1.2762000e+003
  2.1114000e+003
  2.0448000e+003
  2.1552000e+003
  2.2014000e+003
  2.1204000e+003
  1.7850000e+003
  2.1360000e+003
  2.1372000e+003
  2.0628000e+003
  1.1910000e+003
  2.0328000e+003
  2.0622000e+003
  2.0256000e+003
  1.7142000e+003
  1.4886000e+003
  2.0520000e+003
  2.1546000e+003
  2.0778000e+003
  8.4120000e+002
  2.0538000e+003
  2.0784000e+003
  2.1114000e+003
  1.0152000e+003
  1.9656000e+003
  2.0964000e+003
  2.1000000e+003
  1.7010000e+003
  3.1380000e+003
  3.1662000e+003
  3.2226000e+003
  3.3084000e+003
  2.2170000e+003
  3.4416000e+003
  3.4626000e+003
  3.2772000e+003
  2.7204000e+003
  3.3456000e+003
  3.1890000e+003
  3.7020000e+003
  3.6504000e+003
  2.0448000e+003
  2.3958000e+003
  2.2680000e+003
  2.2692000e+003
  2.4228000e+003
  2.3238000e+003
  1.7676000e+003
  2.0808000e+003
  2.2386000e+003
  2.1588000e+003
  1.4046000e+003
  1.6932000e+003
  2.0088000e+003
  2.0172000e+003
  1.9092000e+003
  1.0908000e+003
  2.0826000e+003
  2.1612000e+003
  2.1708000e+003
  8.1780000e+002
  2.3694000e+003
  2.4780000e+003
  2.0556000e+003
  1.4466000e+003
  1.8282000e+003
  2.3346000e+003
  2.4390000e+003
  1.1082000e+003
  2.1000000e+003
  2.2704000e+003
  2.2914000e+003
  1.2000000e+003
  1.7208000e+003
  2.2830000e+003
  2.8566000e+003
  4.8486000e+003
  4.6692000e+003
  2.2566000e+003
  2.7528000e+003
  2.6178000e+003
  2.3868000e+003
  1.1040000e+003
  2.4144000e+003
  2.3238000e+003
  2.3838000e+003
  2.4276000e+003
  1.8186000e+003
  1.8726000e+003
  2.0610000e+003
  2.1144000e+003
  1.5912000e+003
  1.2156000e+003
  2.1360000e+003
  2.0562000e+003
  1.7388000e+003
  9.9660000e+002
  2.0796000e+003
  2.0454000e+003
  2.0700000e+003
  6.9720000e+002
  2.2152000e+003
  2.2422000e+003
  2.1540000e+003
  8.7480000e+002
  1.9848000e+003
  3.2964000e+003
  3.3618000e+003
  2.2614000e+003
  2.7780000e+003
  2.9118000e+003
  2.7606000e+003
  2.1114000e+003
  2.5338000e+003
  2.5170000e+003
  2.3514000e+003
  1.3752000e+003
  2.2356000e+003
  2.5086000e+003
  2.4930000e+003
  1.5084000e+003
  2.3616000e+003
  2.6700000e+003
  2.6214000e+003
  1.5198000e+003
  2.2056000e+003
  2.5224000e+003
  2.4624000e+003
  1.3722000e+003
  2.5374000e+003
  2.5548000e+003
  2.4690000e+003
  1.6452000e+003
  1.7136000e+003
  2.0592000e+003
  2.1642000e+003
  2.2404000e+003
  2.2704000e+003
  1.3278000e+003
  2.1000000e+003
  1.0536000e+003
  2.0178000e+003
  7.2720000e+002
  2.0820000e+003
  2.0916000e+003
  1.9530000e+003
  7.6920000e+002
  2.0604000e+003
  2.1252000e+003
  1.9434000e+003
  8.0940000e+002
  1.9560000e+003
  2.0916000e+003
  1.9188000e+003
  9.5700000e+002
  2.1456000e+003
  2.0472000e+003
  1.9074000e+003
  9.7620000e+002
  2.1846000e+003
  2.0388000e+003
  1.7250000e+003
  1.1748000e+003
  2.1888000e+003
  2.0262000e+003
  1.6056000e+003
  8.9100000e+002
  2.0634000e+003
  2.0502000e+003
  1.9056000e+003
  1.1880000e+003
  3.1764000e+003
  3.2808000e+003
  2.0094000e+003
  1.8744000e+003
  3.1620000e+003
  3.2064000e+003
  3.2508000e+003
  1.9806000e+003
  3.2550000e+003
  3.4818000e+003
  3.2430000e+003
  2.0454000e+003
  3.4962000e+003
  3.6192000e+003
  3.9684000e+003
  3.7404000e+003
  3.1410000e+003
  3.5982000e+003
  4.0914000e+003
  4.0698000e+003
  3.3150000e+003
  2.6958000e+003
  2.8350000e+003
  3.6186000e+003
  2.2614000e+003
  1.5468000e+003
  2.8092000e+003
  2.9922000e+003
  2.2950000e+003
  2.7882000e+003
  2.2296000e+003
  2.2224000e+003
  1.0380000e+003
  2.5506000e+003
  4.0212000e+003
  2.3742000e+003
  7.5720000e+002
  2.2560000e+003
  2.4300000e+003
  2.1378000e+003
  8.2080000e+002
  1.6032000e+003
  2.1606000e+003
  2.2938000e+003
  2.0604000e+003
  3.1758000e+003
  3.3450000e+003
  2.4720000e+003
  7.6680000e+002
  2.2026000e+003
  2.4186000e+003
  2.5650000e+003
  2.5794000e+003
  2.7702000e+003
  3.9612000e+003
  4.2528000e+003
  4.2600000e+003
  2.9412000e+003
  2.0178000e+003
  2.2626000e+003
  2.2584000e+003
  8.9700000e+002
  2.1192000e+003
  2.1744000e+003
  2.1090000e+003
  8.7540000e+002
  1.9980000e+003
  2.1234000e+003
  1.9212000e+003
  1.1778000e+003
  2.1882000e+003
  2.1810000e+003
  1.8606000e+003
  1.3662000e+003
  3.0138000e+003
  3.3390000e+003
  4.0032000e+003
  3.7872000e+003
  3.7020000e+003
  3.8130000e+003
  2.7060000e+003
  1.9992000e+003
  2.8260000e+003
  2.7846000e+003
  1.9008000e+003
  2.3964000e+003
  2.8782000e+003
  2.8548000e+003
  3.0726000e+003
  3.7344000e+003
  2.4318000e+003
  3.2700000e+003
  3.5364000e+003
  2.6964000e+003
  2.0046000e+003
  3.1194000e+003
  3.8922000e+003
  2.7798000e+003
  2.6856000e+003
  4.5246000e+003
  3.9012000e+003
  2.0970000e+003
  2.4594000e+003
  2.9082000e+003
  3.5358000e+003
  4.5342000e+003
  3.8118000e+003
  2.1900000e+003
  2.6202000e+003
  2.4510000e+003
  1.3746000e+003
  2.5770000e+003
  2.4834000e+003
  2.1276000e+003
  1.4376000e+003
  2.5086000e+003
  2.4234000e+003
  2.0418000e+003
  9.7680000e+002
  2.0640000e+003
  1.9560000e+003
  1.5294000e+003
  8.5800000e+002
  2.1276000e+003
  2.1312000e+003
  1.1604000e+003
  1.5120000e+003
  1.9860000e+003
  2.1708000e+003
  8.7600000e+002
  1.9164000e+003
  2.1174000e+003
  2.0346000e+003
  7.1580000e+002
  2.1972000e+003
  2.0208000e+003
  1.5876000e+003
  9.2580000e+002
  2.0322000e+003
  2.0694000e+003
  1.0896000e+003
  1.5096000e+003
  1.9044000e+003
  2.0706000e+003
  2.1582000e+003
  1.9872000e+003
  1.3776000e+003
  1.9170000e+003
  2.0328000e+003
  1.2348000e+003
  1.4808000e+003
  2.2386000e+003
  2.3772000e+003
  2.4684000e+003
  3.8160000e+003
  4.0776000e+003
  3.9498000e+003
  2.4516000e+003
  3.9546000e+003
  3.9510000e+003
  3.8898000e+003
  3.9426000e+003
  3.3660000e+003
  1.3164000e+003
  1.9920000e+003
  2.1444000e+003
  1.8144000e+003
  8.3640000e+002
  2.0682000e+003
  2.0478000e+003
  1.7082000e+003
  1.1100000e+003
  2.3892000e+003
  2.1786000e+003
  1.3866000e+003
  1.4220000e+003
  2.3598000e+003
  2.2878000e+003
  8.1180000e+002
  1.9710000e+003
  2.3490000e+003
  2.1948000e+003
  8.5020000e+002
  2.1972000e+003
  2.2878000e+003
  1.6932000e+003
  1.2078000e+003
  2.2452000e+003
  2.2926000e+003
  1.1070000e+003
  1.6710000e+003
  2.1390000e+003
  2.0400000e+003
  6.9060000e+002
  2.0550000e+003
  2.0424000e+003
  2.0670000e+003
  7.9500000e+002
  2.2278000e+003
  2.0862000e+003
  1.8810000e+003
  1.1040000e+003
  2.3922000e+003
  2.3976000e+003
  2.5668000e+003
  2.5542000e+003
  1.6266000e+003
  2.3394000e+003
  2.3262000e+003
  2.2716000e+003
  9.3960000e+002
  2.4180000e+003
  2.2692000e+003
  1.9482000e+003
  1.7730000e+003
  2.4966000e+003
  2.5704000e+003
  1.5360000e+003
  2.1180000e+003
  2.5056000e+003
  2.8680000e+003
  2.8698000e+003
  2.5950000e+003
  2.1036000e+003
  3.2856000e+003
  3.4470000e+003
  3.3006000e+003
  1.1856000e+003
  2.6412000e+003
  2.4876000e+003
  2.1372000e+003
  1.6302000e+003
  2.6196000e+003
  2.6886000e+003
  1.9872000e+003
  1.9110000e+003
  2.5986000e+003
  2.7756000e+003
  2.7522000e+003
  2.6226000e+003
  2.0088000e+003
  2.7780000e+003
  2.5806000e+003
  1.7040000e+003
  2.1654000e+003
  2.7414000e+003
  2.7078000e+003
  1.2690000e+003
  2.1036000e+003
  2.5098000e+003
  2.5548000e+003
  1.0092000e+003
  1.7976000e+003
  2.0058000e+003
  2.1636000e+003
  7.2480000e+002
  2.1048000e+003
  2.3172000e+003
  1.4130000e+003
  1.0638000e+003
  2.0478000e+003
  1.9962000e+003
  1.1430000e+003
  1.3122000e+003
  1.8840000e+003
  1.9830000e+003
  1.1040000e+003
  1.4238000e+003
  2.0478000e+003
  2.0874000e+003
  9.4260000e+002
  1.7358000e+003
  2.1090000e+003
  2.0292000e+003
  9.7200000e+002
  1.9896000e+003
  2.1084000e+003
  2.1318000e+003
  2.0700000e+003
  1.7964000e+003
  1.8180000e+003
  1.9386000e+003
  1.9530000e+003
  1.1730000e+003
  1.4940000e+003
  1.9512000e+003
  1.9896000e+003
  1.1202000e+003
  1.6734000e+003
  1.9812000e+003
  2.0532000e+003
  8.0040000e+002
  2.1186000e+003
  2.3172000e+003
  2.0868000e+003
  6.2460000e+002
  2.4204000e+003
  2.3970000e+003
  2.2758000e+003
  1.0236000e+003
  2.0034000e+003
  2.2686000e+003
  2.3112000e+003
  1.8024000e+003
  3.2574000e+003
  2.9112000e+003
  1.7958000e+003
  2.1888000e+003
  3.2286000e+003
  3.1884000e+003
  3.2472000e+003
  3.4386000e+003
  2.6946000e+003
  3.1860000e+003
  3.2190000e+003
  3.7044000e+003
  2.4072000e+003
  2.4612000e+003
  3.0024000e+003
  3.2532000e+003
  2.4894000e+003
  2.5464000e+003
  2.5074000e+003
  2.0346000e+003
  9.6660000e+002
  1.7424000e+003
  2.1420000e+003
  2.1216000e+003
  5.5620000e+002
  1.9080000e+003
  2.0040000e+003
  1.9800000e+003
  9.7680000e+002
  2.6922000e+003
  2.0808000e+003
  1.7484000e+003
  1.8162000e+003
  2.1528000e+003
  2.0106000e+003
  2.1462000e+003
  1.1808000e+003
  2.6922000e+003
  2.6484000e+003
  2.3106000e+003
  1.6458000e+003
  2.3826000e+003
  2.0688000e+003
  1.5738000e+003
  2.3700000e+003
  2.7132000e+003
  2.0988000e+003
  2.3448000e+003
  2.3820000e+003
  1.1850000e+003
  2.1054000e+003
  2.0958000e+003
  1.8756000e+003
  8.7180000e+002
  2.0280000e+003
  1.9656000e+003
  1.4568000e+003
  2.0268000e+003
  2.7072000e+003
  2.2074000e+003
  1.4808000e+003
  1.8912000e+003
  2.3322000e+003
  2.5734000e+003
  2.6160000e+003
  3.0876000e+003
  2.6700000e+003
  4.1406000e+003
  2.8176000e+003
  2.6196000e+003
  2.5842000e+003
  2.4606000e+003
  1.6692000e+003
  1.9752000e+003
  2.3724000e+003
  2.3796000e+003
  1.6746000e+003
  2.1378000e+003
  2.3808000e+003
  2.3646000e+003
  1.9914000e+003
  1.8114000e+003
  2.3754000e+003
  2.4348000e+003
  1.9770000e+003
  1.6626000e+003
  2.4504000e+003
  2.5512000e+003
  2.7006000e+003
  2.5110000e+003
  1.8882000e+003
  2.1738000e+003
  2.4636000e+003
  2.2470000e+003
  2.0478000e+003
  1.3566000e+003
  1.5960000e+003
  1.9542000e+003
  2.0106000e+003
  1.9614000e+003
  7.4400000e+002
  1.8900000e+003
  2.0496000e+003
  1.9536000e+003
  1.1310000e+003
  1.7724000e+003
  1.9764000e+003
  1.9452000e+003
  1.4118000e+003
  1.4952000e+003
  1.9590000e+003
  1.9440000e+003
  1.7172000e+003
  1.1706000e+003
  1.9194000e+003
  1.9650000e+003
  1.8564000e+003
  8.4180000e+002
  1.9116000e+003
  1.8930000e+003
  1.9476000e+003
  1.6800000e+003
  1.1700000e+003
  1.8534000e+003
  1.9674000e+003
  1.9746000e+003
  1.9710000e+003
  1.5030000e+003
  1.8624000e+003
  1.9662000e+003
  1.8798000e+003
  1.8972000e+003
  8.3940000e+002
  1.7934000e+003
  1.9032000e+003
  1.9314000e+003
  1.3260000e+003
  1.5204000e+003
  1.8960000e+003
  2.0136000e+003
  1.9344000e+003
  1.0236000e+003
  2.1246000e+003
  2.0616000e+003
  1.9038000e+003
  7.8000000e+002
  2.1006000e+003
  2.0286000e+003
  2.0298000e+003
  1.6884000e+003
  1.3026000e+003
  2.0274000e+003
  1.9740000e+003
  1.7820000e+003
  1.3254000e+003
  2.0112000e+003
  1.9728000e+003
  1.7754000e+003
  8.6580000e+002
  2.1174000e+003
  2.0940000e+003
  2.0448000e+003
  1.1988000e+003
  1.8468000e+003
  2.1072000e+003
  2.0028000e+003
  8.3580000e+002
  1.8066000e+003
  2.0658000e+003
  2.1726000e+003
  2.2296000e+003
  1.4844000e+003
  1.5204000e+003
  1.9830000e+003
  1.9596000e+003
  1.2840000e+003
  2.8260000e+003
  3.2406000e+003
  2.1054000e+003
  1.9284000e+003
  3.0450000e+003
  3.1938000e+003
  3.3960000e+003
  1.6890000e+003
  2.1546000e+003
  3.2100000e+003
  3.2118000e+003
  2.5656000e+003
  2.1558000e+003
  1.0092000e+003
  2.4558000e+003
  2.4324000e+003
  1.8594000e+003
  1.6506000e+003
  2.6652000e+003
  2.9310000e+003
  2.9232000e+003
  2.4582000e+003
  2.2302000e+003
  3.3978000e+003
  3.6372000e+003
  4.7214000e+003
  4.9740000e+003
  4.4730000e+003
  3.2700000e+003
  1.9470000e+003
  3.1662000e+003
  3.0312000e+003
  2.7504000e+003
  2.2092000e+003
  3.1176000e+003
  3.0594000e+003
  2.9034000e+003
  2.2800000e+003
  3.1140000e+003
  3.3924000e+003
  2.5770000e+003
  2.6262000e+003
  3.2406000e+003
  3.4884000e+003
  2.5626000e+003
  3.5904000e+003
  4.9314000e+003
  4.9152000e+003
  4.0986000e+003
  2.9388000e+003
  3.1290000e+003
  3.0918000e+003
  3.1962000e+003
  3.3414000e+003
  1.9890000e+003
  2.3328000e+003
  2.7618000e+003
  2.2044000e+003
  1.0026000e+003
  2.1090000e+003
  2.1408000e+003
  1.6422000e+003
  1.0308000e+003
  2.0976000e+003
  2.1498000e+003
  1.9002000e+003
  8.6940000e+002
  1.9944000e+003
  2.1024000e+003
  2.1660000e+003
  9.3000000e+002
  2.1042000e+003
  2.0796000e+003
  2.1198000e+003
  8.4120000e+002
  2.1744000e+003
  2.1264000e+003
  2.0856000e+003
  1.3728000e+003
  1.5204000e+003
  2.1570000e+003
  1.9758000e+003
  1.3152000e+003
  1.5798000e+003
  2.1660000e+003
  2.0568000e+003
  1.1952000e+003
  1.8006000e+003
  2.1186000e+003
  2.0766000e+003
  1.3860000e+003
  1.6566000e+003
  1.9752000e+003
  2.1108000e+003
  2.1336000e+003
  2.1054000e+003
  1.6908000e+003
  2.9340000e+003
  3.1908000e+003
  3.3426000e+003
  3.4038000e+003
  2.0076000e+003
  3.1536000e+003
  3.5334000e+003
  3.5130000e+003
  2.8332000e+003
  2.7666000e+003
  3.7596000e+003
  3.7536000e+003
  3.6870000e+003
  2.4444000e+003
  2.3760000e+003
  3.7494000e+003
  3.7560000e+003
  3.3984000e+003
  2.3544000e+003
  2.3970000e+003
  2.5458000e+003
  2.0646000e+003
  2.6610000e+003
  1.0956000e+003
  2.1678000e+003
  3.5094000e+003
  2.1300000e+003
  2.0358000e+003
  2.0712000e+003
  2.0154000e+003
  1.5372000e+003
  1.9038000e+003
  3.1890000e+003
  2.4318000e+003
  8.6520000e+002
  1.2336000e+003
  1.8630000e+003
  2.0490000e+003
  9.9480000e+002
  1.3170000e+003
  1.9260000e+003
  1.9164000e+003
  5.4060000e+002
  2.1882000e+003
  1.9464000e+003
  1.6890000e+003
  7.8540000e+002
  1.8258000e+003
  1.9962000e+003
  1.4550000e+003
  6.5400000e+002
  1.9500000e+003
  2.0178000e+003
  1.1436000e+003
  8.3580000e+002
  2.0130000e+003
  2.0454000e+003
  9.4680000e+002
  1.1952000e+003
  2.0202000e+003
  1.9494000e+003
  9.0360000e+002
  1.4748000e+003
  2.0022000e+003
  2.1444000e+003
  2.2956000e+003
  2.2176000e+003
  9.7440000e+002
  2.0700000e+003
  2.0196000e+003
  1.5750000e+003
  1.0182000e+003
  2.0700000e+003
  2.2110000e+003
  1.5048000e+003
  1.7010000e+003
  2.5434000e+003
  2.4570000e+003
  1.6242000e+003
  2.9412000e+003
  2.8506000e+003
  2.5068000e+003
  1.1892000e+003
  2.4216000e+003
  2.7342000e+003
  2.7108000e+003
  1.3362000e+003
  2.5752000e+003
  2.9514000e+003
  2.7708000e+003
  1.2528000e+003
  2.8704000e+003
  2.9154000e+003
  2.9352000e+003
  1.4352000e+003
  2.6286000e+003
  2.8248000e+003
  2.9808000e+003
  1.4700000e+003
  2.7294000e+003
  2.8980000e+003
  3.1170000e+003
  2.8308000e+003
  2.3646000e+003
  2.3460000e+003
  2.7558000e+003
  2.7378000e+003
  1.1868000e+003
  2.0898000e+003
  2.3058000e+003
  2.2008000e+003
  5.7660000e+002
  2.0316000e+003
  2.1450000e+003
  1.8168000e+003
  7.5420000e+002
  2.1054000e+003
  2.1042000e+003
  1.6740000e+003
  1.1112000e+003
  2.1234000e+003
  1.9770000e+003
  1.3734000e+003
  1.3062000e+003
  2.1552000e+003
  2.0808000e+003
  1.0920000e+003
  1.6314000e+003
  2.0502000e+003
  2.0772000e+003
  7.6440000e+002
  1.9818000e+003
  2.0796000e+003
  1.9236000e+003
  8.2560000e+002
  2.1276000e+003
  2.1366000e+003
  2.0688000e+003
  2.1774000e+003
  1.4256000e+003
  1.9536000e+003
  2.0256000e+003
  2.0118000e+003
  1.0962000e+003
  3.0804000e+003
  3.3774000e+003
  2.0364000e+003
  1.7892000e+003
  3.0714000e+003
  3.2940000e+003
  2.9970000e+003
  2.0490000e+003
  3.4824000e+003
  3.3060000e+003
  2.7102000e+003
  2.7834000e+003
  3.8196000e+003
  3.8442000e+003
  3.1464000e+003
  2.1000000e+003
  3.0120000e+003
  2.5566000e+003
  2.1750000e+003
  2.2482000e+003
  1.0452000e+003
  1.9110000e+003
  2.0730000e+003
  1.9746000e+003
  4.9500000e+002
  1.9392000e+003
  2.0394000e+003
  1.7064000e+003
  8.3940000e+002
  1.8798000e+003
  2.1042000e+003
  1.4508000e+003
  1.1796000e+003
  2.0352000e+003
  2.0898000e+003
  1.3080000e+003
  1.2708000e+003
  2.0346000e+003
  1.9740000e+003
  1.2834000e+003
  1.1154000e+003
  1.9932000e+003
  1.9890000e+003
  6.5280000e+002
  1.4982000e+003
  1.7736000e+003
  1.6902000e+003
  4.5720000e+002
  1.8096000e+003
  1.9704000e+003
  1.5396000e+003
  5.8140000e+002
  2.0586000e+003
  2.0808000e+003
  1.7844000e+003
  7.0380000e+002
  2.1264000e+003
  2.0004000e+003
  2.2722000e+003
  2.3550000e+003
  2.4114000e+003
  2.2266000e+003
  1.8456000e+003
  2.1384000e+003
  2.2356000e+003
  1.9830000e+003
  8.2860000e+002
  2.0544000e+003
  2.0874000e+003
  1.9392000e+003
  1.3788000e+003
  2.3274000e+003
  2.4552000e+003
  1.6644000e+003
  1.5024000e+003
  2.3724000e+003
  2.4396000e+003
  1.1922000e+003
  2.4036000e+003
  2.5806000e+003
  2.8266000e+003
  4.8258000e+003
  5.3526000e+003
  1.9542000e+003
  2.2674000e+003
  2.3358000e+003
  2.0088000e+003
  1.4958000e+003
  2.4744000e+003
  2.7444000e+003
  2.7132000e+003
  2.6736000e+003
  1.6440000e+003
  3.8772000e+003
  4.0272000e+003
  3.6174000e+003
  1.6842000e+003
  2.6436000e+003
  2.6772000e+003
  1.9722000e+003
  2.0196000e+003
  2.6046000e+003
  2.5830000e+003
  1.0704000e+003
  2.3832000e+003
  2.5824000e+003
  2.3142000e+003
  1.0542000e+003
  2.2170000e+003
  2.0856000e+003
  1.2990000e+003
  1.4562000e+003
  1.9890000e+003
  2.0370000e+003
  6.5700000e+002
  1.8876000e+003
  2.1216000e+003
  1.4178000e+003
  1.0242000e+003
  2.1264000e+003
  2.1372000e+003
  1.0764000e+003
  1.3662000e+003
  2.0562000e+003
  1.9128000e+003
  9.8460000e+002
  1.4724000e+003
  2.0280000e+003
  1.9968000e+003
  5.9040000e+002
  1.7784000e+003
  1.9548000e+003
  2.0118000e+003
  5.4840000e+002
  1.8756000e+003
  2.0904000e+003
  2.1648000e+003
  2.2446000e+003
  1.5054000e+003
  1.7790000e+003
  2.0202000e+003
  2.0628000e+003
  5.9640000e+002
  2.6826000e+003
  3.1410000e+003
  1.7148000e+003
  1.9098000e+003
  3.2430000e+003
  3.3174000e+003
  2.3598000e+003
  2.2794000e+003
  3.0672000e+003
  3.2826000e+003
  2.2668000e+003
  3.9264000e+003
  4.1658000e+003
  3.7992000e+003
  2.7462000e+003
  2.2710000e+003
  3.2550000e+003
  3.9084000e+003
  1.3026000e+003
  1.9104000e+003
  3.4908000e+003
  4.0476000e+003
  2.2740000e+003
  1.7022000e+003
  1.4838000e+003
  2.2116000e+003
  3.8574000e+003
  2.1654000e+003
  1.5948000e+003
  1.9974000e+003
  2.0136000e+003
  5.7960000e+002
  2.0418000e+003
  2.0604000e+003
  1.5102000e+003
  9.3840000e+002
  2.0268000e+003
  1.9638000e+003
  1.2792000e+003
  1.2150000e+003
  2.0772000e+003
  2.0286000e+003
  4.9320000e+002
  1.9494000e+003
  2.0586000e+003
  1.4424000e+003
  1.0410000e+003
  2.0412000e+003
  2.1030000e+003
  1.0956000e+003
  1.3284000e+003
  2.1234000e+003
  1.9770000e+003
  7.6560000e+002
  1.7982000e+003
  2.2752000e+003
  2.0766000e+003
  8.3340000e+002
  2.0856000e+003
  2.2710000e+003
  1.6998000e+003
  1.0716000e+003
  2.1432000e+003
  2.0160000e+003
  1.3932000e+003
  1.4268000e+003
  2.1204000e+003
  2.2338000e+003
  3.8172000e+003
  3.8298000e+003
  2.9034000e+003
  2.0712000e+003
  2.1648000e+003
  1.8546000e+003
  7.6020000e+002
  2.0766000e+003
  2.2716000e+003
  1.3806000e+003
  1.3188000e+003
  2.1846000e+003
  2.4282000e+003
  1.3962000e+003
  2.2398000e+003
  2.3190000e+003
  2.3598000e+003
  8.9460000e+002
  2.7132000e+003
  2.3352000e+003
  1.6626000e+003
  2.5326000e+003
  2.9490000e+003
  2.9634000e+003
  1.5390000e+003
  2.9898000e+003
  2.9286000e+003
  2.6796000e+003
  1.7532000e+003
  3.0348000e+003
  2.9538000e+003
  2.3352000e+003
  1.9524000e+003
  2.8296000e+003
  2.8908000e+003
  2.8578000e+003
  2.9988000e+003
  1.5420000e+003
  2.2206000e+003
  2.5254000e+003
  2.2554000e+003
  1.1412000e+003
  2.0712000e+003
  2.2176000e+003
  1.3638000e+003
  2.1828000e+003
  2.1054000e+003
  2.0616000e+003
  7.9920000e+002
  2.0916000e+003
  2.0154000e+003
  1.6380000e+003
  1.0728000e+003
  1.9842000e+003
  2.0730000e+003
  1.3854000e+003
  1.2216000e+003
  2.0964000e+003
  2.0922000e+003
  1.3506000e+003
  1.2330000e+003
  2.1366000e+003
  2.0448000e+003
  9.9240000e+002
  1.7238000e+003
  2.1264000e+003
  2.1210000e+003
  5.3700000e+002
  2.0226000e+003
  2.0814000e+003
  1.8330000e+003
  9.5340000e+002
  2.1150000e+003
  2.1000000e+003
  1.3050000e+003
  1.4130000e+003
  2.8974000e+003
  3.3294000e+003
  3.3360000e+003
  2.2182000e+003
  2.6232000e+003
  3.1770000e+003
  3.0678000e+003
  2.5206000e+003
  2.5836000e+003
  4.2756000e+003
  3.3084000e+003
  2.6322000e+003
  3.8160000e+003
  4.4046000e+003
  4.2120000e+003
  2.7048000e+003
  2.7966000e+003
  3.9564000e+003
  2.0382000e+003
  6.9120000e+002
  2.0472000e+003
  2.1078000e+003
  2.1552000e+003
  2.2164000e+003
  9.2100000e+002
  2.0448000e+003
  1.9482000e+003
  1.2132000e+003
  1.1316000e+003
  2.0772000e+003
  2.0304000e+003
  6.5940000e+002
  1.5378000e+003
  1.9158000e+003
  1.8810000e+003
  4.3200000e+002
  1.7190000e+003
  1.8396000e+003
  1.5372000e+003
  7.6200000e+002
  1.9710000e+003
  1.9998000e+003
  8.5980000e+002
  1.2408000e+003
  1.9542000e+003
  1.9818000e+003
  4.6980000e+002
  1.5648000e+003
  1.8156000e+003
  1.8696000e+003
  5.1900000e+002
  1.6926000e+003
  1.6716000e+003
  1.3998000e+003
  4.9980000e+002
  1.7376000e+003
  1.8264000e+003
  1.3560000e+003
  4.9260000e+002
  1.9110000e+003
  1.9512000e+003
  1.1574000e+003
  9.5400000e+002
  2.0190000e+003
  2.2950000e+003
  1.0386000e+003
  1.1208000e+003
  2.1762000e+003
  2.2704000e+003
  1.0194000e+003
  1.7658000e+003
  2.3916000e+003
  2.4792000e+003
  2.6466000e+003
  2.1192000e+003
  1.7604000e+003
  2.3652000e+003
  2.2998000e+003
  9.2760000e+002
  3.1464000e+003
  5.5290000e+003
  5.6022000e+003
  5.0790000e+003
  3.6162000e+003
  2.2872000e+003
  2.4510000e+003
  2.5176000e+003
  1.1400000e+003
  2.0130000e+003
  2.5248000e+003
  2.2182000e+003
  1.0548000e+003
  2.3106000e+003
  3.2676000e+003
  3.1080000e+003
  4.0386000e+003
  2.4288000e+003
  1.7106000e+003
  3.6030000e+003
  4.0566000e+003
  4.4598000e+003
  4.8768000e+003
  5.9064000e+003
  3.8574000e+003
  1.6050000e+003
  1.9728000e+003
  2.5476000e+003
  3.8058000e+003
  2.7174000e+003
  1.9218000e+003
  2.0946000e+003
  1.0806000e+003
  1.0878000e+003
  1.7856000e+003
  2.0700000e+003
  7.3620000e+002
  1.3722000e+003
  2.0214000e+003
  2.2740000e+003
  2.2278000e+003
  1.5570000e+003
  1.0740000e+003
  2.1006000e+003
  1.9698000e+003
  9.8460000e+002
  1.2348000e+003
  2.1036000e+003
  2.0490000e+003
  5.8380000e+002
  2.0136000e+003
  2.1174000e+003
  1.5066000e+003
  9.3360000e+002
  2.1006000e+003
  2.1144000e+003
  1.1664000e+003
  1.3044000e+003
  2.0586000e+003
  1.9578000e+003
  8.4780000e+002
  1.3410000e+003
  2.0178000e+003
  2.0316000e+003
  5.6280000e+002
  1.7262000e+003
  1.9326000e+003
  2.0106000e+003
  9.0780000e+002
  1.7814000e+003
  1.9254000e+003
  2.0088000e+003
  7.3500000e+002
  2.0634000e+003
  2.1540000e+003
  1.7292000e+003
  7.2600000e+002
  3.8502000e+003
  4.2924000e+003
  4.6302000e+003
  4.7742000e+003
  4.5054000e+003
  3.6636000e+003
  4.1784000e+003
  4.3086000e+003
  3.8910000e+003
  2.4954000e+003
  3.1098000e+003
  2.1744000e+003
  1.3692000e+003
  1.2144000e+003
  1.8936000e+003
  2.0646000e+003
  9.9420000e+002
  1.7106000e+003
  1.9686000e+003
  1.9890000e+003
  5.9460000e+002
  2.0628000e+003
  1.9644000e+003
  1.2150000e+003
  7.6260000e+002
  2.0220000e+003
  1.9968000e+003
  9.3960000e+002
  8.6760000e+002
  1.8606000e+003
  1.9638000e+003
  8.7480000e+002
  1.2852000e+003
  1.9476000e+003
  1.9746000e+003
  6.0120000e+002
  1.4184000e+003
  1.5480000e+003
  1.4214000e+003
  5.0040000e+002
  1.6572000e+003
  2.0652000e+003
  2.2176000e+003
  2.1336000e+003
  1.1724000e+003
  1.1076000e+003
  2.0196000e+003
  2.0286000e+003
  5.6340000e+002
  9.9480000e+002
  1.9248000e+003
  2.0880000e+003
  7.4520000e+002
  1.0752000e+003
  2.1432000e+003
  2.0754000e+003
  9.9960000e+002
  9.7440000e+002
  2.0532000e+003
  2.2908000e+003
  2.2134000e+003
  2.4078000e+003
  2.3868000e+003
  1.2426000e+003
  2.1582000e+003
  2.2194000e+003
  1.3686000e+003
  1.5264000e+003
  2.6502000e+003
  2.3328000e+003
  2.0238000e+003
  4.2264000e+003
  4.7784000e+003
  4.4226000e+003
  2.9154000e+003
  4.3722000e+003
  5.2590000e+003
  4.5894000e+003
  3.3390000e+003
  3.2574000e+003
  4.6668000e+003
  2.7870000e+003
  3.2652000e+003
  2.8902000e+003
  4.8960000e+003
  2.4936000e+003
  3.4740000e+003
  2.7528000e+003
  4.6818000e+003
  1.3404000e+003
  2.1642000e+003
  2.8326000e+003
  2.8416000e+003
  2.8350000e+003
  2.2374000e+003
  1.5684000e+003
  2.1420000e+003
  2.3658000e+003
  7.3380000e+002
  1.6092000e+003
  1.9038000e+003
  2.0082000e+003
  4.6440000e+002
  1.4838000e+003
  1.8558000e+003
  1.7754000e+003
  3.6180000e+002
  1.5624000e+003
  1.6188000e+003
  1.4664000e+003
  3.5760000e+002
  1.8162000e+003
  1.8222000e+003
  1.1724000e+003
  7.5360000e+002
  1.8426000e+003
  1.8468000e+003
  7.3980000e+002
  1.2030000e+003
  1.8384000e+003
  1.8996000e+003
  7.8180000e+002
  1.4814000e+003
  1.7706000e+003
  1.7298000e+003
  4.6080000e+002
  1.7874000e+003
  1.8162000e+003
  1.3962000e+003
  1.1412000e+003
  1.8582000e+003
  1.8342000e+003
  7.9080000e+002
  1.4190000e+003
  1.8750000e+003
  2.0100000e+003
  2.0436000e+003
  1.8126000e+003
  1.2798000e+003
  1.9584000e+003
  1.9248000e+003
  8.8980000e+002
  1.3518000e+003
  1.9356000e+003
  1.9362000e+003
  7.0440000e+002
  1.6476000e+003
  1.8516000e+003
  1.8372000e+003
  3.6240000e+002
  1.8762000e+003
  1.9578000e+003
  1.6662000e+003
  5.9280000e+002
  2.0178000e+003
  1.8792000e+003
  9.0720000e+002
  8.2560000e+002
  2.2014000e+003
  1.9920000e+003
  1.1532000e+003
  1.6080000e+003
  2.3826000e+003
  2.5530000e+003
  1.4034000e+003
  5.8620000e+002
  2.2494000e+003
  1.9950000e+003
  3.2982000e+003
  1.6914000e+003
  2.8452000e+003
  4.6500000e+003
  4.0026000e+003
  1.8300000e+003
  6.3240000e+002
  2.5740000e+003
  2.6154000e+003
  2.5530000e+003
  2.3418000e+003
  2.1456000e+003
  2.4726000e+003
  2.6322000e+003
  5.0940000e+002
  1.3584000e+003
  1.6128000e+003
  1.6182000e+003
  4.1460000e+002
  5.2080000e+002
  8.4480000e+002
  1.7730000e+003
  1.7652000e+003
  6.8880000e+002
  6.7560000e+002
  4.7040000e+002
  1.8738000e+003
  2.7456000e+003
  1.0638000e+003
  2.7816000e+003
  3.6270000e+003
  3.4614000e+003
  2.1390000e+003
  2.4666000e+003
  1.2996000e+003
  2.1666000e+003
  2.4342000e+003
  3.6378000e+003
  4.1922000e+003
  2.8902000e+003
  2.0958000e+003
  3.4626000e+003
  2.4726000e+003
  1.3170000e+003
  7.9320000e+002
  1.8726000e+003
  3.9204000e+003
  2.1804000e+003
  7.4700000e+002
  1.8096000e+003
  1.9218000e+003
  1.7664000e+003
  2.0790000e+003
  3.4026000e+003
  4.3770000e+003
  4.2678000e+003
  2.1990000e+003
  1.0482000e+003
  2.2884000e+003
  2.2590000e+003
  1.5306000e+003
  9.2340000e+002
  1.1700000e+003
  2.4174000e+003
  2.2878000e+003
  8.8920000e+002
  8.5440000e+002
  2.4318000e+003
  2.3658000e+003
  1.1916000e+003
  7.1280000e+002
  1.8834000e+003
  2.1564000e+003
  1.3776000e+003
  4.7880000e+002
  1.1568000e+003
  1.9572000e+003
  1.9728000e+003
  4.9920000e+002
  6.9600000e+002
  1.9932000e+003
  2.0574000e+003
  2.2908000e+003
  2.2872000e+003
  4.5240000e+002
  1.0374000e+003
  1.9944000e+003
  2.0574000e+003
  4.6680000e+002
  7.7940000e+002
  2.0700000e+003
  2.1138000e+003
  6.6300000e+002
  5.2680000e+002
  1.6890000e+003
  1.6644000e+003
  1.3224000e+003
  4.8660000e+002
  1.8414000e+003
  1.8780000e+003
  1.2222000e+003
  5.1600000e+002
  1.6764000e+003
  1.8582000e+003
  1.3662000e+003
  4.9800000e+002
  1.3764000e+003
  1.6008000e+003
  1.6602000e+003
  6.7440000e+002
  1.9926000e+003
  1.9446000e+003
  9.1440000e+002
  1.0032000e+003
  2.0250000e+003
  1.9194000e+003
  7.6020000e+002
  8.3340000e+002
  1.9818000e+003
  2.0388000e+003
  6.4200000e+002
  9.2280000e+002
  1.8906000e+003
  2.0982000e+003
  7.2180000e+002
  9.7140000e+002
  2.0130000e+003
  2.1312000e+003
  6.8160000e+002
  5.3040000e+002
  2.1060000e+003
  1.9146000e+003
  1.3308000e+003
  5.3880000e+002
  8.6940000e+002
  1.9530000e+003
  2.1348000e+003
  2.2572000e+003
  2.3448000e+003
  6.9660000e+002
  4.4460000e+002
  1.9086000e+003
  1.9710000e+003
  8.3100000e+002
  5.5560000e+002
  5.9640000e+002
  1.2642000e+003
  1.3824000e+003
  1.4364000e+003
  5.8560000e+002
  4.2600000e+002
  5.1000000e+002
  2.0370000e+003
  2.0814000e+003
  2.5536000e+003
  2.6250000e+003
  2.4894000e+003
  7.5300000e+002
  1.6878000e+003
  1.9782000e+003
  9.6060000e+002
  4.3260000e+002
  7.0380000e+002
  9.1200000e+002
  1.9578000e+003
  2.3112000e+003
  2.5860000e+003
  2.9556000e+003
  6.0900000e+002
  5.7840000e+002
  6.1920000e+002
  5.5920000e+002
  8.7720000e+002
  2.0904000e+003
  2.3832000e+003
  1.2636000e+003
  8.2260000e+002
  9.0060000e+002
  2.0694000e+003
  2.0946000e+003
  6.0780000e+002
  6.1560000e+002
  1.1904000e+003
  2.6724000e+003
  2.6730000e+003
  3.1020000e+003
  3.1002000e+003
  2.7144000e+003
  2.3550000e+003
  2.2686000e+003
  1.9356000e+003
  1.6746000e+003
  1.3866000e+003
  3.2598000e+003
  2.7354000e+003
  4.8198000e+003
  4.0044000e+003
  1.9788000e+003
  2.3754000e+003
  3.3252000e+003
  3.2088000e+003
  2.7810000e+003
  2.8056000e+003
  3.8592000e+003
  2.9652000e+003
  2.8692000e+003
  2.4900000e+003
  1.4940000e+003
  3.2964000e+003
  1.9152000e+003
  2.3022000e+003
  1.9044000e+003
  1.1838000e+003
  9.4140000e+002
  1.6896000e+003
  2.0190000e+003
  1.4886000e+003
  7.2840000e+002
  5.8800000e+002
  1.3452000e+003
  2.0400000e+003
  1.9602000e+003
  2.1720000e+003
  1.7520000e+003
  4.2180000e+002
  5.2200000e+002
  1.7478000e+003
  1.6500000e+003
  9.3060000e+002
  4.6920000e+002
  5.8440000e+002
  2.0076000e+003
  1.7958000e+003
  7.2240000e+002
  5.4000000e+002
  4.6920000e+002
  2.0892000e+003
  1.8888000e+003
  7.0260000e+002
  4.8420000e+002
  1.0290000e+003
  1.8528000e+003
  1.5960000e+003
  4.5540000e+002
  5.5800000e+002
  8.8800000e+002
  1.7592000e+003
  1.6056000e+003
  5.6220000e+002
  4.6980000e+002
  1.3188000e+003
  1.4598000e+003
  1.2474000e+003
  1.2612000e+003
  1.2882000e+003
  2.5314000e+003
  2.7024000e+003
  1.7970000e+003
  1.3794000e+003
  1.3740000e+003
  3.4128000e+003
  2.9538000e+003
  2.7204000e+003
  2.7030000e+003
  3.0324000e+003
  4.4142000e+003
  4.2930000e+003
  4.4304000e+003
  3.7950000e+003
  2.8416000e+003
  9.3960000e+002
  1.7016000e+003
  1.8324000e+003
  8.0880000e+002
  5.6220000e+002
  8.1540000e+002
  1.8360000e+003
  1.7232000e+003
  4.5600000e+002
  3.9480000e+002
  1.3158000e+003
  1.4610000e+003
  1.0950000e+003
  4.8780000e+002
  4.9860000e+002
  4.7280000e+002
  1.8996000e+003
  1.9758000e+003
  4.6860000e+002
  4.3860000e+002
  3.9000000e+002
  1.6398000e+003
  1.7646000e+003
  6.7260000e+002
  4.3500000e+002
  4.9560000e+002
  5.2020000e+002
  1.3392000e+003
  1.3014000e+003
  1.1646000e+003
  4.3440000e+002
  4.5480000e+002
  6.2400000e+002
  1.8630000e+003
  1.8084000e+003
  5.0160000e+002
  5.0340000e+002
  4.4280000e+002
  4.1940000e+002
  1.5564000e+003
  1.8066000e+003
  7.7880000e+002
  4.4700000e+002
  4.1520000e+002
  4.7340000e+002
  6.0240000e+002
  2.0160000e+003
  2.1462000e+003
  2.0574000e+003
  1.8750000e+003
  5.1000000e+002
  4.7400000e+002
  4.8240000e+002
  1.2762000e+003
  1.5918000e+003
  1.3674000e+003
  8.3040000e+002
  8.4060000e+002
  8.5020000e+002
  1.7580000e+003
  1.8960000e+003
  1.9584000e+003
  2.2284000e+003
  2.5896000e+003
  3.5208000e+003
  3.7776000e+003
  2.2458000e+003
  2.3514000e+003
  1.7388000e+003
  2.6442000e+003
  2.3412000e+003
  1.0302000e+003
  1.0458000e+003
  2.2404000e+003
  3.9348000e+003
  3.8460000e+003
  2.2644000e+003
  2.4444000e+003
  2.6430000e+003
  2.5176000e+003
  1.7760000e+003
  3.0978000e+003
  3.3660000e+003
  3.1278000e+003
  2.4882000e+003
  2.4720000e+003
  3.2856000e+003
  2.0124000e+003
  1.5240000e+003
  1.1172000e+003
  2.3130000e+003
  2.4504000e+003
  8.8500000e+002
  8.3340000e+002
  1.4778000e+003
  2.2782000e+003
  2.3610000e+003
  2.5200000e+003
  1.5924000e+003
  5.2740000e+002
  1.5378000e+003
  1.6374000e+003
  1.3020000e+003
  5.1300000e+002
  1.7880000e+003
  1.7982000e+003
  1.2444000e+003
  5.2500000e+002
  1.0002000e+003
  1.9680000e+003
  2.1810000e+003
  2.2554000e+003
  1.4250000e+003
  4.5000000e+002
  5.2260000e+002
  1.3506000e+003
  1.5180000e+003
  1.3998000e+003
  5.0880000e+002
  4.2900000e+002
  1.3494000e+003
  1.5426000e+003
  1.3446000e+003
  4.9560000e+002
  3.6360000e+002
  1.5996000e+003
  1.7544000e+003
  1.2570000e+003
  1.2930000e+003
  1.3674000e+003
  2.5962000e+003
  2.7246000e+003
  1.9956000e+003
  1.3788000e+003
  2.2536000e+003
  3.4038000e+003
  3.6132000e+003
  3.1146000e+003
  3.1182000e+003
  4.3788000e+003
  4.0110000e+003
  4.4628000e+003
  3.5628000e+003
  3.2964000e+003
  4.1982000e+003
  3.8352000e+003
  3.4554000e+003
  2.3376000e+003
  3.0966000e+003
  3.7770000e+003
  2.2056000e+003
  8.2980000e+002
  9.5220000e+002
  1.2054000e+003
  2.3616000e+003
  2.8626000e+003
  5.2020000e+002
  3.8820000e+002
  4.6080000e+002
  9.7020000e+002
  1.4286000e+003
  1.2852000e+003
  4.9620000e+002
  4.8840000e+002
  4.0560000e+002
  8.4480000e+002
  1.9878000e+003
  1.8906000e+003
  6.4620000e+002
  5.4120000e+002
  4.9140000e+002
  3.4380000e+002
  4.8840000e+002
  1.8678000e+003
  1.9290000e+003
  4.0020000e+002
  4.4460000e+002
  5.2680000e+002
  5.0040000e+002
  1.2642000e+003
  1.4016000e+003
  1.0782000e+003
  6.5520000e+002
  5.9700000e+002
  6.5460000e+002
  5.8020000e+002
  6.3600000e+002
  1.4238000e+003
  1.5342000e+003
  1.2804000e+003
  5.2740000e+002
  6.0420000e+002
  5.8020000e+002
  5.5860000e+002
  5.8380000e+002
  1.9872000e+003
  2.3046000e+003
  2.1804000e+003
  1.7352000e+003
  7.9080000e+002
  7.9740000e+002
  7.8660000e+002
  8.9160000e+002
  1.5756000e+003
  2.1852000e+003
  1.2246000e+003
  9.9780000e+002
  9.4260000e+002
  1.4742000e+003
  3.4998000e+003
  4.9920000e+003
  5.0904000e+003
  2.7060000e+003
  9.3600000e+002
  1.2840000e+003
  1.9002000e+003
  1.9446000e+003
  1.4142000e+003
  1.6512000e+003
  2.4336000e+003
  2.2998000e+003
  1.2840000e+003
  1.3224000e+003
  2.5614000e+003
  2.7918000e+003
  1.5564000e+003
  1.2222000e+003
  2.3604000e+003
  2.3616000e+003
  2.0298000e+003
  1.0848000e+003
  1.8852000e+003
  2.2200000e+003
  1.7580000e+003
  6.6540000e+002
  1.1172000e+003
  2.1072000e+003
  1.9416000e+003
  4.9020000e+002
  2.2056000e+003
  1.8324000e+003
  2.0910000e+003
  2.3064000e+003
  2.3112000e+003
  6.7260000e+002
  7.0800000e+002
  2.0766000e+003
  1.9350000e+003
  5.4180000e+002
  1.2642000e+003
  1.6512000e+003
  1.5798000e+003
  4.2960000e+002
  8.9820000e+002
  1.9698000e+003
  2.0598000e+003
  5.1300000e+002
  7.9800000e+002
  2.0262000e+003
  2.0406000e+003
  6.8160000e+002
  5.4300000e+002
  1.6452000e+003
  1.6434000e+003
  1.2192000e+003
  5.1180000e+002
  1.7268000e+003
  1.7700000e+003
  1.1604000e+003
  5.3220000e+002
  2.2812000e+003
  2.0076000e+003
  1.3788000e+003
  1.5294000e+003
  2.7846000e+003
  2.8842000e+003
  1.8018000e+003
  1.3434000e+003
  2.9958000e+003
  3.1026000e+003
  2.5272000e+003
  2.8050000e+003
  4.1004000e+003
  4.0914000e+003
  2.8374000e+003
  2.4582000e+003
  3.2088000e+003
  3.9924000e+003
  2.1930000e+003
  1.6032000e+003
  5.5080000e+002
  1.7436000e+003
  1.7964000e+003
  1.0056000e+003
  4.8540000e+002
  1.1742000e+003
  1.4232000e+003
  1.2960000e+003
  4.1940000e+002
  4.6800000e+002
  1.7370000e+003
  1.8990000e+003
  8.8800000e+002
  3.5220000e+002
  4.9440000e+002
  8.4180000e+002
  1.5942000e+003
  1.5450000e+003
  4.3620000e+002
  5.2860000e+002
  4.1700000e+002
  9.9180000e+002
  1.5240000e+003
  1.4412000e+003
  3.7980000e+002
  4.1880000e+002
  4.8540000e+002
  4.9260000e+002
  1.3020000e+003
  1.3662000e+003
  1.1886000e+003
  4.1760000e+002
  4.6260000e+002
  7.1040000e+002
  6.4920000e+002
  5.4540000e+002
  1.3320000e+003
  1.5942000e+003
  1.4328000e+003
  5.8440000e+002
  7.2780000e+002
  6.4620000e+002
  5.5020000e+002
  6.3060000e+002
  1.2330000e+003
  2.1570000e+003
  3.2112000e+003
  2.3568000e+003
  1.8924000e+003
  1.5630000e+003
  6.2520000e+002
  8.6940000e+002
  1.6110000e+003
  1.2840000e+003
  2.0304000e+003
  3.3186000e+003
  2.9928000e+003
  1.5006000e+003
  1.0464000e+003
  1.8036000e+003
  2.6280000e+003
  4.3860000e+003
  2.4012000e+003
  4.3542000e+003
  4.9716000e+003
  4.8108000e+003
  2.3154000e+003
  2.2482000e+003
  2.3472000e+003
  8.1960000e+002
  8.6760000e+002
  2.0754000e+003
  2.2494000e+003
  9.6360000e+002
  6.6180000e+002
  2.0592000e+003
  2.1060000e+003
  1.3632000e+003
  1.0200000e+003
  1.8726000e+003
  2.2968000e+003
  2.2284000e+003
  1.0926000e+003
  1.5672000e+003
  2.4852000e+003
  2.5746000e+003
  1.0638000e+003
  1.2252000e+003
  1.9692000e+003
  1.8948000e+003
  4.7760000e+002
  1.0398000e+003
  2.0994000e+003
  4.9200000e+002
  2.1216000e+003
  1.4430000e+003
  4.9860000e+002
  1.9692000e+003
  1.9812000e+003
  8.4060000e+002
  5.9400000e+002
  1.8864000e+003
  1.9926000e+003
  9.7200000e+002
  4.8840000e+002
  2.0088000e+003
  2.0244000e+003
  1.0818000e+003
  4.6500000e+002
  1.4724000e+003
  1.6152000e+003
  1.5048000e+003
  4.6980000e+002
  1.0428000e+003
  2.0718000e+003
  1.9308000e+003
  5.1240000e+002
  6.0720000e+002
  2.0046000e+003
  1.9128000e+003
  5.8440000e+002
  1.0842000e+003
  1.8000000e+003
  1.7322000e+003
  1.4088000e+003
  2.0580000e+003
  2.7528000e+003
  1.8996000e+003
  1.4412000e+003
  1.6824000e+003
  2.7852000e+003
  2.9400000e+003
  2.6418000e+003
  3.0486000e+003
  4.0308000e+003
  3.6030000e+003
  2.6298000e+003
  2.5008000e+003
  3.2472000e+003
  4.1130000e+003
  4.2048000e+003
  2.2290000e+003
  5.3520000e+002
  1.5984000e+003
  1.7238000e+003
  9.8280000e+002
  4.6560000e+002
  1.6572000e+003
  1.9098000e+003
  1.1232000e+003
  4.3800000e+002
  4.6500000e+002
  1.0242000e+003
  1.4298000e+003
  1.3524000e+003
  3.3840000e+002
  3.7980000e+002
  7.6320000e+002
  1.6800000e+003
  1.5546000e+003
  4.3500000e+002
  4.8180000e+002
  5.1240000e+002
  4.6140000e+002
  1.0056000e+003
  1.4898000e+003
  1.4604000e+003
  4.1100000e+002
  4.9620000e+002
  4.7400000e+002
  3.7020000e+002
  4.6740000e+002
  4.8360000e+002
  7.4100000e+002
  1.3266000e+003
  1.2822000e+003
  4.5600000e+002
  4.0560000e+002
  4.4400000e+002
  4.8360000e+002
  4.7700000e+002
  4.5060000e+002
  4.3740000e+002
  4.8660000e+002
  7.5060000e+002
  1.6668000e+003
  2.2218000e+003
  2.2002000e+003
  2.5908000e+003
  5.6400000e+002
  5.6400000e+002
  4.9020000e+002
  4.9260000e+002
  6.3840000e+002
  5.5620000e+002
  4.3620000e+002
  4.2660000e+002
  5.4420000e+002
  1.9098000e+003
  1.8930000e+003
  8.0460000e+002
  7.7400000e+002
  9.8760000e+002
  2.4294000e+003
  2.6598000e+003
  2.7636000e+003
  2.7240000e+003
  2.5464000e+003
  4.3080000e+003
  4.0698000e+003
  3.7638000e+003
  2.4852000e+003
  2.7276000e+003
  3.2466000e+003
  3.3456000e+003
  2.3802000e+003
  2.2992000e+003
  1.5006000e+003
  1.9806000e+003
  1.8462000e+003
  2.4180000e+003
  2.5674000e+003
  2.5020000e+003
  1.5744000e+003
  1.5846000e+003
  1.9416000e+003
  2.3496000e+003
  2.8590000e+003
  3.1212000e+003
  2.4684000e+003
  2.6976000e+003
  1.4988000e+003
  2.1912000e+003
  2.3580000e+003
  7.0440000e+002
  4.9020000e+002
  4.3680000e+002
  2.1696000e+003
  2.0544000e+003
  4.8780000e+002
  3.9840000e+002
  4.4160000e+002
  5.8080000e+002
  1.6236000e+003
  1.5366000e+003
  8.4720000e+002
  5.8020000e+002
  4.9080000e+002
  5.1060000e+002
  1.5204000e+003
  1.5918000e+003
  9.8640000e+002
  5.2980000e+002
  5.0520000e+002
  4.1880000e+002
  1.3632000e+003
  1.4172000e+003
  1.2150000e+003
  4.2720000e+002
  5.0940000e+002
  5.9460000e+002
  1.2462000e+003
  1.4730000e+003
  1.0536000e+003
  4.9380000e+002
  4.1820000e+002
  4.0620000e+002
  1.6092000e+003
  1.8150000e+003
  1.3752000e+003
  1.3662000e+003
  1.2006000e+003
  1.4046000e+003
  1.6926000e+003
  2.6112000e+003
  2.4360000e+003
  1.5870000e+003
  2.5794000e+003
  2.5938000e+003
  3.7728000e+003
  4.1400000e+003
  4.3014000e+003
  4.3872000e+003
  2.4768000e+003
  2.3886000e+003
  2.4378000e+003
  2.1588000e+003
  2.2866000e+003
  2.3844000e+003
  1.6524000e+003
  1.3488000e+003
  1.2480000e+003
  1.9374000e+003
  1.5144000e+003
  6.0240000e+002
  4.3500000e+002
  4.7940000e+002
  4.7880000e+002
  1.3470000e+003
  1.4742000e+003
  7.6620000e+002
  4.5240000e+002
  4.3800000e+002
  5.1600000e+002
  4.7820000e+002
  1.1820000e+003
  2.0586000e+003
  2.2188000e+003
  2.2974000e+003
  3.9720000e+002
  4.4100000e+002
  5.3760000e+002
  4.4100000e+002
  3.9540000e+002
  4.6380000e+002
  4.3500000e+002
  3.9480000e+002
  3.9840000e+002
  1.6584000e+003
  1.6434000e+003
  1.7808000e+003
  6.3762000e+003
  6.3546000e+003
  6.4308000e+003
  6.4710000e+003
  6.3504000e+003
  4.7724000e+003
  6.2214000e+003
  6.3870000e+003
  5.1900000e+002
  4.1580000e+002
  3.3360000e+002
  4.6140000e+002
  5.2140000e+002
  4.5720000e+002
  6.9120000e+002
  7.9980000e+002
  6.9780000e+002
  5.4300000e+002
  6.2640000e+002
  1.3008000e+003
  1.4022000e+003
  1.3080000e+003
  8.0520000e+002
  8.8260000e+002
  7.2300000e+002
  2.1216000e+003
  2.3130000e+003
  1.0458000e+003
  1.1994000e+003
  3.7266000e+003
  3.6666000e+003
  2.1996000e+003
  2.5962000e+003
  1.6104000e+003
  1.1382000e+003
  8.5620000e+002
  1.7094000e+003
  1.8804000e+003
  1.7292000e+003
  9.8400000e+002
  9.1560000e+002
  2.1000000e+003
  2.1750000e+003
  1.5078000e+003
  1.2426000e+003
  1.0860000e+003
  2.3418000e+003
  2.4042000e+003
  1.4040000e+003
  9.8400000e+002
  9.8340000e+002
  2.4516000e+003
  2.5062000e+003
  1.0680000e+003
  9.0840000e+002
  2.2962000e+003
  2.3898000e+003
  8.7540000e+002
  6.6840000e+002
  7.1880000e+002
  1.9902000e+003
  1.9506000e+003
  5.4960000e+002
  5.6400000e+002
  9.0840000e+002
  1.8606000e+003
  1.7370000e+003
  5.3520000e+002
  4.9320000e+002
  1.8048000e+003
  1.7760000e+003
  1.0764000e+003
  4.6620000e+002
  1.3698000e+003
  1.6662000e+003
  1.5180000e+003
  5.2500000e+002
  4.4460000e+002
  1.9602000e+003
  1.9986000e+003
  8.3100000e+002
  5.2860000e+002
  1.0632000e+003
  1.5702000e+003
  1.5582000e+003
  5.0220000e+002
  9.3360000e+002
  1.7760000e+003
  1.9194000e+003
  5.2320000e+002
  4.2180000e+002
  1.7712000e+003
  1.9812000e+003
  1.1136000e+003
  4.2120000e+002
  8.5560000e+002
  1.7442000e+003
  1.6926000e+003
  2.5920000e+002
  8.5740000e+002
  1.8084000e+003
  1.8444000e+003
  2.9880000e+002
  8.4780000e+002
  1.7706000e+003
  1.8252000e+003
  1.2834000e+003
  1.1580000e+003
  1.8738000e+003
  4.0830000e+003
  2.7306000e+003
  2.5116000e+003
  2.5956000e+003
  4.0572000e+003
  4.1808000e+003
  2.8398000e+003
  2.7402000e+003
  4.3440000e+003
  4.2324000e+003
  3.8946000e+003
  2.4318000e+003
  2.4948000e+003
  3.9576000e+003
  3.7878000e+003
  3.5118000e+003
  1.5846000e+003
  2.3478000e+003
  2.5638000e+003
  1.9224000e+003
  5.4900000e+002
  6.0480000e+002
  2.2236000e+003
  2.1336000e+003
  2.6238000e+003
  2.3862000e+003
  2.6016000e+003
  4.2600000e+003
  4.3596000e+003
  2.7594000e+003
  2.7024000e+003
  1.0374000e+003
  1.5942000e+003
  1.7328000e+003
  1.5570000e+003
  1.1028000e+003
  1.0524000e+003
  7.6860000e+002
  2.1678000e+003
  2.1450000e+003
  1.2240000e+003
  9.9120000e+002
  1.0590000e+003
  2.2320000e+003
  2.4744000e+003
  2.7336000e+003
  2.8566000e+003
  8.7900000e+002
  7.2840000e+002
  2.1090000e+003
  2.1924000e+003
  1.3356000e+003
  7.8420000e+002
  7.6020000e+002
  1.7550000e+003
  2.4882000e+003
  5.6958000e+003
  5.7576000e+003
  3.1512000e+003
  1.7544000e+003
  1.2978000e+003
  2.0670000e+003
  2.2680000e+003
  1.2648000e+003
  1.2312000e+003
  2.0952000e+003
  2.6280000e+003
  3.2622000e+003
  3.0744000e+003
  1.2750000e+003
  1.2096000e+003
  2.4930000e+003
  2.5890000e+003
  1.3830000e+003
  1.1448000e+003
  2.5404000e+003
  2.5824000e+003
  1.5294000e+003
  1.1586000e+003
  1.5900000e+003
  2.1516000e+003
  2.2596000e+003
  1.0674000e+003
  1.7922000e+003
  2.1186000e+003
  2.0262000e+003
  1.0734000e+003
  1.7976000e+003
  2.0496000e+003
  1.4790000e+003
  5.7360000e+002
  1.7052000e+003
  1.8540000e+003
  1.2840000e+003
  9.7680000e+002
  2.0898000e+003
  2.0214000e+003
  8.0040000e+002
  1.4502000e+003
  2.0970000e+003
  1.9380000e+003
  4.9620000e+002
  1.6986000e+003
  1.8924000e+003
  1.7466000e+003
  4.8960000e+002
  1.9530000e+003
  2.0412000e+003
  1.3326000e+003
  1.1664000e+003
  2.0730000e+003
  2.0616000e+003
  7.2240000e+002
  1.8174000e+003
  1.8234000e+003
  1.4712000e+003
  7.5180000e+002
  1.9470000e+003
  2.2758000e+003
  2.2680000e+003
  2.1084000e+003
  7.9500000e+002
  1.9416000e+003
  2.0460000e+003
  1.1838000e+003
  1.3194000e+003
  1.9758000e+003
  2.0226000e+003
  4.6320000e+002
  1.9410000e+003
  1.9578000e+003
  1.5558000e+003
  8.1540000e+002
  2.0448000e+003
  2.0502000e+003
  5.1000000e+002
  1.2972000e+003
  1.9164000e+003
  1.9890000e+003
  4.4340000e+002
  8.0340000e+002
  1.9062000e+003
  1.9290000e+003
  1.0380000e+003
  3.2328000e+003
  4.4262000e+003
  2.7744000e+003
  2.4450000e+003
  3.3618000e+003
  3.9678000e+003
  4.1340000e+003
  2.5056000e+003
  2.5578000e+003
  3.6540000e+003
  3.6834000e+003
  2.1612000e+003
  1.8216000e+003
  1.9350000e+003
  1.3188000e+003
  1.0536000e+003
  2.3256000e+003
  2.5440000e+003
  2.4282000e+003
  2.0574000e+003
  6.8220000e+002
  2.1528000e+003
  1.9176000e+003
  1.7580000e+003
  2.9364000e+003
  2.6940000e+003
  2.7120000e+003
  2.3592000e+003
  1.4166000e+003
  2.4972000e+003
  2.3676000e+003
  1.4994000e+003
  1.0386000e+003
  1.3488000e+003
  2.3682000e+003
  2.8194000e+003
  2.0838000e+003
  1.5924000e+003
  1.4370000e+003
  2.5110000e+003
  3.0972000e+003
  1.3830000e+003
  9.7200000e+002
  9.6360000e+002
  2.1774000e+003
  2.1480000e+003
  1.4838000e+003
  9.8040000e+002
  9.1380000e+002
  1.7760000e+003
  1.8972000e+003
  1.7148000e+003
  1.1340000e+003
  1.9122000e+003
  4.2864000e+003
  4.5924000e+003
  4.3008000e+003
  3.6432000e+003
  9.8640000e+002
  1.0680000e+003
  2.3916000e+003
  2.4378000e+003
  2.1420000e+003
  1.3524000e+003
  3.4344000e+003
  2.6382000e+003
  1.8984000e+003
  1.4064000e+003
  2.7468000e+003
  3.3558000e+003
  3.5820000e+003
  3.1476000e+003
  4.3164000e+003
  3.2670000e+003
  2.5008000e+003
  1.8816000e+003
  3.0840000e+003
  4.6068000e+003
  2.7864000e+003
  1.5714000e+003
  2.9250000e+003
  2.7426000e+003
  1.4226000e+003
  1.5468000e+003
  2.5524000e+003
  2.8644000e+003
  3.9018000e+003
  4.3902000e+003
  2.5320000e+003
  1.7268000e+003
  1.9752000e+003
  2.1102000e+003
  6.6600000e+002
  1.7418000e+003
  2.0934000e+003
  2.1042000e+003
  2.2878000e+003
  1.0620000e+003
  1.0884000e+003
  1.8792000e+003
  1.9320000e+003
  7.0140000e+002
  9.9180000e+002
  2.0172000e+003
  1.9464000e+003
  6.7680000e+002
  6.4440000e+002
  2.0070000e+003
  1.8372000e+003
  9.8580000e+002
  4.6620000e+002
  2.0292000e+003
  2.0034000e+003
  1.0146000e+003
  4.1760000e+002
  1.7298000e+003
  1.9332000e+003
  1.4178000e+003
  4.9320000e+002
  1.6176000e+003
  1.7016000e+003
  1.6050000e+003
  4.8120000e+002
  1.4724000e+003
  1.5168000e+003
  1.5018000e+003
  1.3818000e+003
  2.6592000e+003
  2.1942000e+003
  1.2762000e+003
  1.4070000e+003
  2.7474000e+003
  2.8014000e+003
  2.0106000e+003
  1.5906000e+003
  2.7690000e+003
  2.6934000e+003
  2.1960000e+003
  1.6806000e+003
  2.3472000e+003
  3.1236000e+003
  3.4266000e+003
  3.4572000e+003
  1.1910000e+003
  1.4454000e+003
  1.6854000e+003
  1.7796000e+003
  4.5240000e+002
  1.4106000e+003
  1.6950000e+003
  1.7280000e+003
  4.3680000e+002
  1.4502000e+003
  1.6608000e+003
  1.5378000e+003
  5.3100000e+002
  1.1550000e+003
  1.8954000e+003
  1.7550000e+003
  4.1700000e+002
  1.0704000e+003
  1.5354000e+003
  1.5390000e+003
  4.6320000e+002
  6.9660000e+002
  1.8924000e+003
  2.0538000e+003
  6.3480000e+002
  4.2720000e+002
  1.8636000e+003
  1.9668000e+003
  8.2140000e+002
  4.6980000e+002
  1.1076000e+003
  1.6566000e+003
  1.6338000e+003
  5.1360000e+002
  1.3302000e+003
  1.5990000e+003
  1.3638000e+003
  4.7580000e+002
  7.8660000e+002
  2.0562000e+003
  1.9572000e+003
  8.1300000e+002
  8.5860000e+002
  1.9230000e+003
  2.2344000e+003
  2.2518000e+003
  1.8174000e+003
  4.4100000e+002
  9.5280000e+002
  1.8468000e+003
  1.7952000e+003
  1.7412000e+003
  2.2602000e+003
  2.1786000e+003
  1.6236000e+003
  1.3638000e+003
  1.8582000e+003
  1.9536000e+003
  6.5340000e+002
  1.7190000e+003
  2.1948000e+003
  1.7370000e+003
  9.5340000e+002
  1.1172000e+003
  2.6502000e+003
  2.4924000e+003
  1.1748000e+003
  2.2890000e+003
  3.1992000e+003
  3.4218000e+003
  1.8072000e+003
  2.0856000e+003
  3.6792000e+003
  2.9160000e+003
  2.7384000e+003
  1.7646000e+003
  2.8746000e+003
  3.8316000e+003
  1.4238000e+003
  2.4060000e+003
  3.8712000e+003
  3.0756000e+003
  1.9914000e+003
  2.0064000e+003
  2.7396000e+003
  2.8098000e+003
  3.0228000e+003
  2.9808000e+003
  2.2770000e+003
  2.6994000e+003
  2.7894000e+003
  2.3532000e+003
  7.7760000e+002
  1.9818000e+003
  2.1174000e+003
  9.8520000e+002
  2.1840000e+003
  2.0946000e+003
  2.1252000e+003
  6.2400000e+002
  1.9704000e+003
  2.0052000e+003
  1.5108000e+003
  4.5420000e+002
  2.0736000e+003
  2.0436000e+003
  1.4226000e+003
  5.5680000e+002
  2.0676000e+003
  2.0406000e+003
  1.3680000e+003
  9.0180000e+002
  2.0634000e+003
  1.9902000e+003
  8.8980000e+002
  1.3584000e+003
  2.0274000e+003
  1.9608000e+003
  6.3660000e+002
  1.9614000e+003
  2.0238000e+003
  1.5198000e+003
  6.8280000e+002
  2.0124000e+003
  1.9860000e+003
  1.3542000e+003
  1.1772000e+003
  2.9124000e+003
  1.9374000e+003
  1.2726000e+003
  2.6574000e+003
  2.7906000e+003
  2.5926000e+003
  1.7730000e+003
  2.7000000e+003
  2.8404000e+003
  2.2614000e+003
  2.7504000e+003
  3.3018000e+003
  3.2442000e+003
  3.5424000e+003
  3.5154000e+003
  1.7604000e+003
  2.1534000e+003
  3.2694000e+003
  1.7778000e+003
  5.7120000e+002
  1.9800000e+003
  1.9344000e+003
  1.0128000e+003
  5.0700000e+002
  1.9602000e+003
  1.9596000e+003
  1.0446000e+003
  4.5180000e+002
  1.8834000e+003
  2.0124000e+003
  9.5280000e+002
  8.7120000e+002
  1.8084000e+003
  1.9200000e+003
  7.8120000e+002
  7.9620000e+002
  1.9356000e+003
  1.9188000e+003
  6.0780000e+002
  7.5360000e+002
  1.9302000e+003
  1.8426000e+003
  6.1200000e+002
  6.6720000e+002
  1.9896000e+003
  2.0490000e+003
  4.7640000e+002
  3.8100000e+002
  1.6878000e+003
  1.8582000e+003
  1.0902000e+003
  4.6500000e+002
  1.7502000e+003
  1.8480000e+003
  1.1322000e+003
  5.0040000e+002
  9.1560000e+002
  1.9350000e+003
  2.1372000e+003
  2.2230000e+003
  2.0316000e+003
  4.6680000e+002
  1.1790000e+003
  1.7202000e+003
  1.8852000e+003
  4.4400000e+002
  6.8100000e+002
  1.9638000e+003
  1.8990000e+003
  7.1160000e+002
  5.5200000e+002
  1.6770000e+003
  1.7046000e+003
  9.1140000e+002
  4.8120000e+002
  8.9280000e+002
  1.8792000e+003
  1.7904000e+003
  4.4220000e+002
  1.2636000e+003
  1.9032000e+003
  1.8852000e+003
  4.6440000e+002
  1.9362000e+003
  2.0862000e+003
  1.2870000e+003
  7.5840000e+002
  2.0634000e+003
  2.0994000e+003
  9.4740000e+002
  1.4586000e+003
  2.4204000e+003
  2.3748000e+003
  7.7760000e+002
  2.0796000e+003
  2.2944000e+003
  1.9884000e+003
  1.0146000e+003
  2.4138000e+003
  3.5334000e+003
  3.6204000e+003
  3.4770000e+003
  4.6872000e+003
  4.6152000e+003
  2.9154000e+003
  1.2636000e+003
  2.3976000e+003
  2.5656000e+003
  2.7480000e+003
  2.8332000e+003
  1.0758000e+003
  2.0382000e+003
  1.9902000e+003
  9.6240000e+002
  7.6200000e+002
  2.1594000e+003
  2.0412000e+003
  7.7580000e+002
  1.3140000e+003
  2.0022000e+003
  2.0358000e+003
  4.7160000e+002
  1.8468000e+003
  1.9014000e+003
  1.9146000e+003
  7.3560000e+002
  2.1426000e+003
  1.9338000e+003
  1.4736000e+003
  6.6240000e+002
  2.0406000e+003
  1.9992000e+003
  9.2160000e+002
  1.0374000e+003
  1.8798000e+003
  2.0328000e+003
  8.8980000e+002
  1.2588000e+003
  1.9062000e+003
  1.9488000e+003
  7.8180000e+002
  1.3746000e+003
  1.9314000e+003
  1.9044000e+003
  1.2744000e+003
  2.4102000e+003
  2.8200000e+003
  1.8324000e+003
  1.3620000e+003
  2.6514000e+003
  2.8032000e+003
  2.4924000e+003
  1.4298000e+003
  2.8140000e+003
  2.9346000e+003
  2.9910000e+003
  3.0900000e+003
  1.7574000e+003
  1.7142000e+003
  2.4390000e+003
  1.8222000e+003
  5.6640000e+002
  1.5462000e+003
  1.9674000e+003
  1.7382000e+003
  6.7920000e+002
  2.0286000e+003
  2.1228000e+003
  1.2606000e+003
  8.2680000e+002
  1.9194000e+003
  1.9236000e+003
  7.5480000e+002
  1.0398000e+003
  1.8132000e+003
  1.9290000e+003
  6.6060000e+002
  1.3266000e+003
  1.7142000e+003
  1.7646000e+003
  4.8420000e+002
  1.0896000e+003
  1.9872000e+003
  1.8918000e+003
  5.0280000e+002
  4.4100000e+002
  1.7496000e+003
  1.8354000e+003
  1.0626000e+003
  3.8160000e+002
  1.3314000e+003
  1.9242000e+003
  2.2164000e+003
  2.0724000e+003
  1.5402000e+003
  4.1940000e+002
  1.8786000e+003
  1.9734000e+003
  9.7020000e+002
  4.3920000e+002
  1.9506000e+003
  2.0448000e+003
  1.0476000e+003
  7.4880000e+002
  1.7724000e+003
  1.8870000e+003
  1.5438000e+003
  7.0800000e+002
  1.7826000e+003
  1.7010000e+003
  1.6620000e+003
  1.7538000e+003
  3.8700000e+003
  3.8430000e+003
  3.2928000e+003
  9.8040000e+002
  1.7436000e+003
  1.9470000e+003
  1.7100000e+003
  1.0050000e+003
  1.9884000e+003
  2.2194000e+003
  1.2366000e+003
  1.1574000e+003
  2.1450000e+003
  2.2146000e+003
  8.1300000e+002
  1.1322000e+003
  2.1126000e+003
  2.2410000e+003
  2.3142000e+003
  2.3286000e+003
  8.2020000e+002
  1.9080000e+003
  2.0022000e+003
  1.4934000e+003
  9.4680000e+002
  1.9956000e+003
  2.0568000e+003
  8.9400000e+002
  1.4148000e+003
  1.8012000e+003
  1.8066000e+003
  6.1620000e+002
  1.9188000e+003
  2.1222000e+003
  1.5222000e+003
  1.0464000e+003
  2.2794000e+003
  1.9614000e+003
  1.4058000e+003
  3.7746000e+003
  3.0000000e+003
  3.8700000e+003
  2.9682000e+003
  2.5182000e+003
  1.9758000e+003
  1.6428000e+003
  2.9976000e+003
  3.5358000e+003
  2.3760000e+003
  2.6820000e+003
  2.0604000e+003
  2.0598000e+003
  5.9640000e+002
  1.7250000e+003
  3.3396000e+003
  2.5044000e+003
  5.6220000e+002
  1.7202000e+003
  1.7376000e+003
  1.5696000e+003
  5.0400000e+002
  1.8672000e+003
  1.8636000e+003
  1.4286000e+003
  4.8960000e+002
  1.9968000e+003
  1.9776000e+003
  1.2690000e+003
  9.1320000e+002
  1.9506000e+003
  2.0394000e+003
  6.9000000e+002
  1.3500000e+003
  1.8012000e+003
  1.7940000e+003
  8.6640000e+002
  2.9766000e+003
  1.9614000e+003
  1.2564000e+003
  2.4084000e+003
  2.8476000e+003
  2.8284000e+003
  1.2894000e+003
  2.5416000e+003
  2.8494000e+003
  2.5590000e+003
  1.3428000e+003
  2.1078000e+003
  2.0418000e+003
  1.0464000e+003
  1.2474000e+003
  2.2470000e+003
  2.0118000e+003
  4.6560000e+002
  1.2984000e+003
  1.9284000e+003
  2.0226000e+003
  4.1580000e+002
  1.7496000e+003
  1.8978000e+003
  2.0670000e+003
  2.2122000e+003
  1.4682000e+003
  1.0890000e+003
  1.8294000e+003
  1.9338000e+003
  8.6760000e+002
  1.0080000e+003
  2.3340000e+003
  1.9920000e+003
  8.4480000e+002
  9.4920000e+002
  1.8504000e+003
  2.1246000e+003
  4.6440000e+002
  4.6740000e+002
  1.8180000e+003
  1.8942000e+003
  4.8780000e+002
  6.8100000e+002
  1.8366000e+003
  1.8276000e+003
  4.2600000e+002
  4.9560000e+002
  1.7244000e+003
  1.7724000e+003
  6.0480000e+002
  3.5040000e+002
  1.7034000e+003
  1.8318000e+003
  8.0880000e+002
  3.4620000e+002
  1.6830000e+003
  1.7544000e+003
  1.0956000e+003
  4.4040000e+002
  1.5366000e+003
  1.6506000e+003
  1.1364000e+003
  2.5380000e+002
  1.5948000e+003
  1.9422000e+003
  2.1084000e+003
  2.0220000e+003
  1.0908000e+003
  1.0566000e+003
  1.8828000e+003
  2.0226000e+003
  6.8280000e+002
  1.0632000e+003
  2.0244000e+003
  2.0124000e+003
  1.1598000e+003
  8.1060000e+002
  2.1192000e+003
  2.1504000e+003
  9.1440000e+002
  1.8846000e+003
  2.2794000e+003
  2.2680000e+003
  1.0218000e+003
  2.5704000e+003
  2.5920000e+003
  1.7004000e+003
  2.7702000e+003
  3.5526000e+003
  4.1904000e+003
  4.1004000e+003
  2.5068000e+003
  1.1454000e+003
  1.8252000e+003
  1.9902000e+003
  1.8654000e+003
  8.0400000e+002
  2.1834000e+003
  2.1630000e+003
  1.8666000e+003
  9.0300000e+002
  2.2056000e+003
  2.7666000e+003
  1.9728000e+003
  8.4000000e+002
  1.9992000e+003
  1.9440000e+003
  1.8264000e+003
  6.9720000e+002
  1.9236000e+003
  1.9134000e+003
  1.6794000e+003
  2.8482000e+003
  1.9302000e+003
  1.9362000e+003
  1.6350000e+003
  8.4900000e+002
  1.7262000e+003
  1.9086000e+003
  1.8354000e+003
  6.6780000e+002
  1.4874000e+003
  1.7562000e+003
  1.2420000e+003
  3.6000000e+002
  1.7316000e+003
  1.7754000e+003
  1.0998000e+003
  3.6000000e+002
  1.5858000e+003
  1.6644000e+003
  1.3296000e+003
  3.2820000e+002
  1.8348000e+003
  1.8264000e+003
  9.8880000e+002
  4.8540000e+002
  1.8546000e+003
  2.0214000e+003
  2.0124000e+003
  2.0310000e+003
  5.5440000e+002
  1.2216000e+003
  2.6004000e+003
  1.6560000e+003
  1.1664000e+003
  1.9260000e+003
  2.5848000e+003
  2.6484000e+003
  1.2378000e+003
  1.9548000e+003
  2.6190000e+003
  2.6040000e+003
  1.2486000e+003
  1.9038000e+003
  2.6352000e+003
  2.5890000e+003
  1.1316000e+003
  2.1786000e+003
  2.7792000e+003
  2.7600000e+003
  1.2120000e+003
  1.9296000e+003
  2.5938000e+003
  2.2602000e+003
  1.1142000e+003
  1.2048000e+003
  2.0694000e+003
  2.1828000e+003
  5.0460000e+002
  7.7520000e+002
  1.7940000e+003
  2.1804000e+003
  2.2686000e+003
  2.1942000e+003
  3.9180000e+002
  1.1640000e+003
  1.9362000e+003
  1.8600000e+003
  4.2360000e+002
  8.0880000e+002
  1.8132000e+003
  1.9296000e+003
  6.0360000e+002
  6.3360000e+002
  1.8846000e+003
  1.9524000e+003
  8.4300000e+002
  5.0100000e+002
  1.9128000e+003
  1.7964000e+003
  1.0122000e+003
  5.6820000e+002
  2.0034000e+003
  1.9830000e+003
  1.2924000e+003
  6.6120000e+002
  1.8096000e+003
  1.9764000e+003
  1.4340000e+003
  7.8600000e+002
  1.9302000e+003
  1.9986000e+003
  1.6188000e+003
  9.4740000e+002
  1.8504000e+003
  1.8924000e+003
  1.8810000e+003
  2.7384000e+003
  2.7354000e+003
  2.3250000e+003
  2.2758000e+003
  9.7020000e+002
  1.3470000e+003
  2.1648000e+003
  1.9602000e+003
  1.1544000e+003
  1.0068000e+003
  2.2416000e+003
  2.3436000e+003
  2.5302000e+003
  2.8152000e+003
  1.7724000e+003
  9.7200000e+002
  2.0970000e+003
  2.1120000e+003
  1.4124000e+003
  9.0420000e+002
  2.4096000e+003
  2.2674000e+003
  1.2570000e+003
  1.0680000e+003
  2.3790000e+003
  2.5266000e+003
  1.5462000e+003
  1.0830000e+003
  2.5380000e+003
  2.5596000e+003
  1.5384000e+003
  1.3542000e+003
  2.5428000e+003
  2.4552000e+003
  1.3440000e+003
  1.2792000e+003
  2.5872000e+003
  2.4684000e+003
  1.1520000e+003
  1.0446000e+003
  2.0562000e+003
  2.4468000e+003
  2.3808000e+003
  2.2860000e+003
  1.0488000e+003
  1.4076000e+003
  2.1228000e+003
  1.9464000e+003
  7.5420000e+002
  1.4364000e+003
  2.2032000e+003
  2.1744000e+003
  1.7088000e+003
  2.3496000e+003
  2.5086000e+003
  1.9500000e+003
  1.9278000e+003
  1.9602000e+003
  1.3914000e+003
  4.5060000e+002
  1.8894000e+003
  2.0472000e+003
  1.3026000e+003
  5.4180000e+002
  1.9836000e+003
  2.0112000e+003
  1.1490000e+003
  5.6040000e+002
  2.0508000e+003
  1.9608000e+003
  1.5366000e+003
  5.4720000e+002
  1.9530000e+003
  1.8180000e+003
  1.2510000e+003
  6.5820000e+002
  1.9086000e+003
  2.0088000e+003
  8.9820000e+002
  8.6460000e+002
  1.8306000e+003
  1.9638000e+003
  9.3720000e+002
  1.1514000e+003
  2.0346000e+003
  2.0244000e+003
  5.5980000e+002
  1.4856000e+003
  1.6422000e+003
  1.5864000e+003
  4.6800000e+002
  1.9596000e+003
  1.9944000e+003
  9.9120000e+002
  2.1090000e+003
  2.5272000e+003
  1.6302000e+003
  1.2282000e+003
  2.5404000e+003
  2.6394000e+003
  2.2056000e+003
  1.2744000e+003
  2.8452000e+003
  2.8986000e+003
  2.9790000e+003
  3.0054000e+003
  1.7682000e+003
  1.4496000e+003
  2.7582000e+003
  2.7432000e+003
  2.0868000e+003
  1.5372000e+003
  2.9880000e+003
  2.9892000e+003
  1.9932000e+003
  1.7466000e+003
  2.5878000e+003
  2.9766000e+003
  4.3998000e+003
  3.2082000e+003
  3.5292000e+003
  4.4370000e+003
  2.5620000e+003
  2.1180000e+003
  1.3422000e+003
  2.2554000e+003
  2.1882000e+003
  1.9920000e+003
  2.5068000e+003
  1.9566000e+003
  2.3688000e+003
  3.2124000e+003
  2.7888000e+003
  1.2936000e+003
  8.7660000e+002
  1.5582000e+003
  2.3322000e+003
  2.0622000e+003
  8.9400000e+002
  7.9440000e+002
  2.1600000e+003
  2.4984000e+003
  1.5018000e+003
  1.0998000e+003
  1.1274000e+003
  2.2956000e+003
  2.6190000e+003
  1.1028000e+003
  1.3224000e+003
  2.8224000e+003
  3.6918000e+003
  3.6168000e+003
  3.2736000e+003
  3.3984000e+003
  2.1870000e+003
  1.2810000e+003
  3.2238000e+003
  3.0684000e+003
  3.1266000e+003
  2.5614000e+003
  4.6620000e+003
  4.8468000e+003
  2.4666000e+003
  3.7710000e+003
  3.9066000e+003
  3.7074000e+003
  2.4144000e+003
  2.5422000e+003
  2.7126000e+003
  2.7642000e+003
  1.3944000e+003
  1.9554000e+003
  2.6352000e+003
  3.0210000e+003
  2.9880000e+003
  2.8134000e+003
  1.2462000e+003
  1.9812000e+003
  2.4846000e+003
  1.6620000e+003
  6.8220000e+002
  1.9542000e+003
  2.1804000e+003
  1.1496000e+003
  6.0120000e+002
  2.0784000e+003
  2.1642000e+003
  1.0656000e+003
  6.7800000e+002
  2.0610000e+003
  2.1360000e+003
  2.1102000e+003
  6.5520000e+002
  5.0940000e+002
  1.8552000e+003
  1.8018000e+003
  1.4232000e+003
  5.0340000e+002
  1.8576000e+003
  1.9560000e+003
  1.2000000e+003
  8.6400000e+002
  1.9632000e+003
  2.0202000e+003
  7.3860000e+002
  7.3860000e+002
  7.3860000e+002
  7.3860000e+002
  7.3860000e+002
  7.3860000e+002
  7.3860000e+002
  9.8040000e+002
  2.0034000e+003
  2.0436000e+003
  9.0780000e+002
  1.6254000e+003
  1.9104000e+003
  1.7850000e+003
  4.5660000e+002
  1.9554000e+003
  1.9956000e+003
  1.5150000e+003
  4.0080000e+002
  1.8456000e+003
  2.0826000e+003
  1.4244000e+003
  1.7676000e+003
  3.2958000e+003
  2.1744000e+003
  1.9062000e+003
  2.5836000e+003
  3.2214000e+003
  3.1530000e+003
  2.9148000e+003
  1.7310000e+003
  2.8002000e+003
  1.6296000e+003
  7.8120000e+002
  1.9248000e+003
  2.0292000e+003
  2.1966000e+003
  2.1450000e+003
  6.4200000e+002
  1.8294000e+003
  1.9194000e+003
  1.4556000e+003
  5.5380000e+002
  1.9440000e+003
  1.9824000e+003
  1.1484000e+003
  4.1580000e+002
  1.8948000e+003
  1.9344000e+003
  1.4424000e+003
  3.8880000e+002
  1.8858000e+003
  1.9758000e+003
  1.3248000e+003
  3.9060000e+002
  1.2078000e+003
  1.7046000e+003
  1.7028000e+003
  4.9800000e+002
  4.9440000e+002
  1.5588000e+003
  1.6896000e+003
  1.3596000e+003
  3.9300000e+002
  3.9360000e+002
  1.6476000e+003
  1.7748000e+003
  8.5080000e+002
  4.9620000e+002
  4.8660000e+002
  4.9260000e+002
  8.5260000e+002
  1.4496000e+003
  1.3212000e+003
  4.5420000e+002
  3.9660000e+002
  5.2020000e+002
  5.1780000e+002
  4.0860000e+002
  4.1940000e+002
  1.1004000e+003
  1.3404000e+003
  1.0356000e+003
  4.7640000e+002
  4.8300000e+002
  4.1880000e+002
  4.6680000e+002
  5.0940000e+002
  3.5460000e+002
  3.7620000e+002
  8.4840000e+002
  8.5680000e+002
  5.6400000e+002
  1.4478000e+003
  2.6214000e+003
  4.3164000e+003
  4.1052000e+003
  2.9004000e+003
  1.0278000e+003
  1.0872000e+003
  1.7646000e+003
  1.2900000e+003
  2.5368000e+003
  3.1836000e+003
  3.3918000e+003
  2.9580000e+003
  3.0408000e+003
  2.2278000e+003
  3.7926000e+003
  5.1444000e+003
  3.9174000e+003
  2.5560000e+003
  1.5906000e+003
  2.1912000e+003
  3.2700000e+003
  3.9132000e+003
  2.3208000e+003
  2.3766000e+003
  2.3538000e+003
  1.8690000e+003
  1.3362000e+003
  1.4496000e+003
  2.2032000e+003
  2.2890000e+003
  9.4020000e+002
  1.7070000e+003
  2.0100000e+003
  1.8594000e+003
  8.1360000e+002
  2.0076000e+003
  2.1012000e+003
  1.9602000e+003
  1.9632000e+003
  1.5336000e+003
  1.8762000e+003
  1.8042000e+003
  4.3080000e+002
  1.5306000e+003
  1.9218000e+003
  1.6386000e+003
  4.0260000e+002
  1.4436000e+003
  1.6548000e+003
  1.5426000e+003
  1.0362000e+003
  2.0184000e+003
  2.0868000e+003
  6.1380000e+002
  1.7370000e+003
  1.6524000e+003
  1.5738000e+003
  4.6080000e+002
  2.0820000e+003
  2.0376000e+003
  1.1142000e+003
  1.1358000e+003
  1.9830000e+003
  2.1204000e+003
  2.2848000e+003
  2.1264000e+003
  7.7160000e+002
  1.8630000e+003
  2.5380000e+003
  1.4778000e+003
  1.6398000e+003
  2.8506000e+003
  2.9910000e+003
  2.0928000e+003
  2.1366000e+003
  2.9412000e+003
  2.9436000e+003
  1.8408000e+003
  2.1102000e+003
  2.6772000e+003
  2.9424000e+003
  1.1580000e+003
  2.5050000e+003
  2.6070000e+003
  2.4102000e+003
  9.7440000e+002
  2.0772000e+003
  2.2536000e+003
  2.1714000e+003
  2.2464000e+003
  1.2444000e+003
  1.7058000e+003
  1.7262000e+003
  1.7448000e+003
  5.4900000e+002
  1.6656000e+003
  1.6524000e+003
  1.3008000e+003
  4.9020000e+002
  4.7220000e+002
  1.9362000e+003
  1.8756000e+003
  6.3960000e+002
  3.8880000e+002
  5.3220000e+002
  4.5000000e+002
  1.7568000e+003
  1.8474000e+003
  7.2960000e+002
  4.9860000e+002
  4.1640000e+002
  4.4400000e+002
  4.9440000e+002
  5.0760000e+002
  5.0520000e+002
  5.1000000e+002
  1.6122000e+003
  1.6074000e+003
  4.8480000e+002
  4.9380000e+002
  4.4820000e+002
  4.1160000e+002
  5.4480000e+002
  4.9320000e+002
  4.1460000e+002
  4.4700000e+002
  4.6260000e+002
  5.2740000e+002
  3.9180000e+002
  4.8960000e+002
  5.5860000e+002
  3.9060000e+002
  5.1240000e+002
  6.3540000e+002
  5.3880000e+002
  4.7520000e+002
  4.9500000e+002
  5.2380000e+002
  5.2020000e+002
  4.4580000e+002
  5.7120000e+002
  7.0980000e+002
  2.1498000e+003
  2.4282000e+003
  2.5884000e+003
  2.3484000e+003
  7.7760000e+002
  7.6020000e+002
  1.3086000e+003
  1.8402000e+003
  1.9080000e+003
  1.9680000e+003
  2.0874000e+003
  1.1688000e+003
  1.2282000e+003
  2.0952000e+003
  1.9368000e+003
  3.8238000e+003
  2.5164000e+003
  1.3896000e+003
  1.2774000e+003
  2.0040000e+003
  2.5818000e+003
  3.9522000e+003
  2.9046000e+003
  2.7942000e+003
  2.5206000e+003
  2.3670000e+003
  2.0436000e+003
  2.0484000e+003
  3.2628000e+003
  3.0276000e+003
  3.1638000e+003
  1.4688000e+003
  1.6632000e+003
  2.1894000e+003
  3.2220000e+003
  3.2460000e+003
  2.8092000e+003
  8.3520000e+002
  6.5940000e+002
  2.0892000e+003
  8.5440000e+002
  2.2650000e+003
  1.9140000e+003
  5.1840000e+002
  1.2552000e+003
  1.3644000e+003
  1.2666000e+003
  5.4000000e+002
  1.8294000e+003
  1.8792000e+003
  6.9000000e+002
  6.4380000e+002
  1.8720000e+003
  1.8960000e+003
  5.8080000e+002
  6.7680000e+002
  1.9350000e+003
  1.9044000e+003
  6.0240000e+002
  8.8620000e+002
  1.9602000e+003
  1.9152000e+003
  8.1180000e+002
  7.1400000e+002
  2.0160000e+003
  1.9140000e+003
  7.7040000e+002
  7.5720000e+002
  1.9410000e+003
  1.8924000e+003
  1.2660000e+003
  2.1042000e+003
  2.7654000e+003
  1.8876000e+003
  1.5090000e+003
  2.2440000e+003
  2.6580000e+003
  2.6982000e+003
  1.2396000e+003
  2.5140000e+003
  2.7684000e+003
  2.0454000e+003
  2.2698000e+003
  3.1416000e+003
  3.0594000e+003
  1.7424000e+003
  1.8324000e+003
  2.9460000e+003
  3.1290000e+003
  2.7564000e+003
  1.2162000e+003
  1.5204000e+003
  1.5858000e+003
  1.4604000e+003
  3.3660000e+002
  1.6884000e+003
  1.7802000e+003
  8.4420000e+002
  2.9160000e+002
  1.7244000e+003
  1.8936000e+003
  6.7980000e+002
  2.5200000e+002
  2.9940000e+002
  1.2402000e+003
  1.3734000e+003
  8.8680000e+002
  2.9220000e+002
  3.3420000e+002
  3.3540000e+002
  3.4800000e+002
  3.3840000e+002
  3.3540000e+002
  2.3520000e+002
  1.6740000e+003
  1.7646000e+003
  3.3000000e+002
  2.6340000e+002
  3.5820000e+002
  3.6420000e+002
  2.5500000e+002
  2.9520000e+002
  3.3780000e+002
  3.9360000e+002
  2.9700000e+002
  2.9700000e+002
  3.3360000e+002
  3.2820000e+002
  3.5760000e+002
  3.8520000e+002
  3.3420000e+002
  2.9340000e+002
  4.5720000e+002
  3.9840000e+002
  4.1460000e+002
  4.3140000e+002
  7.2000000e+002
  5.0700000e+002
  4.0140000e+002
  5.2500000e+002
  6.8700000e+002
  5.6460000e+002
  4.8300000e+002
  5.1600000e+002
  6.1200000e+002
  5.4840000e+002
  4.6260000e+002
  4.6860000e+002
  4.9380000e+002
  4.1640000e+002
  4.3800000e+002
  4.9440000e+002
  5.7960000e+002
  6.1380000e+002
  1.9290000e+003
  2.2632000e+003
  2.2938000e+003
  2.0838000e+003
  5.8800000e+002
  5.3580000e+002
  5.1660000e+002
  1.7970000e+003
  2.5200000e+003
  4.6548000e+003
  4.5042000e+003
  2.9604000e+003
  2.1048000e+003
  2.1546000e+003
  2.8218000e+003
  3.5058000e+003
  3.3930000e+003
  3.1620000e+003
  3.1740000e+003
  3.3522000e+003
  1.7604000e+003
  1.0878000e+003
  2.0532000e+003
  2.3004000e+003
  3.1572000e+003
  1.9650000e+003
  2.9178000e+003
  2.2668000e+003
  2.1360000e+003
  6.2100000e+002
  2.3550000e+003
  2.9496000e+003
  3.4362000e+003
  5.5920000e+002
  1.1322000e+003
  1.9830000e+003
  1.8612000e+003
  5.1360000e+002
  9.8760000e+002
  2.0214000e+003
  2.0280000e+003
  5.0700000e+002
  1.4520000e+003
  1.9476000e+003
  1.9944000e+003
  5.2920000e+002
  1.5870000e+003
  2.1330000e+003
  2.1150000e+003
  2.2530000e+003
  1.2678000e+003
  1.8132000e+003
  1.8006000e+003
  1.7094000e+003
  6.0300000e+002
  2.0634000e+003
  1.9188000e+003
  1.2138000e+003
  8.8080000e+002
  2.0082000e+003
  1.9830000e+003
  1.4244000e+003
  2.3250000e+003
  2.7690000e+003
  2.8458000e+003
  1.5774000e+003
  2.8872000e+003
  2.8068000e+003
  2.4972000e+003
  1.9806000e+003
  3.0060000e+003
  2.9274000e+003
  1.6638000e+003
  2.9124000e+003
  3.2544000e+003
  3.2004000e+003
  1.6920000e+003
  2.1552000e+003
  3.2598000e+003
  1.4538000e+003
  1.4952000e+003
  2.0520000e+003
  2.2776000e+003
  2.2200000e+003
  1.3728000e+003
  1.1070000e+003
  1.9404000e+003
  1.8408000e+003
  4.4640000e+002
  4.9740000e+002
  1.8930000e+003
  1.9518000e+003
  5.4180000e+002
  4.7760000e+002
  4.7760000e+002
  1.9314000e+003
  1.9158000e+003
  3.5760000e+002
  3.8640000e+002
  4.7880000e+002
  5.6340000e+002
  4.7580000e+002
  6.2400000e+002
  1.5270000e+003
  1.5900000e+003
  4.6380000e+002
  4.7820000e+002
  4.5120000e+002
  4.0140000e+002
  5.0160000e+002
  4.8660000e+002
  4.5720000e+002
  4.2300000e+002
  4.9440000e+002
  1.3248000e+003
  1.3554000e+003
  6.3000000e+002
  6.0540000e+002
  6.3960000e+002
  7.3860000e+002
  7.1100000e+002
  6.0900000e+002
  6.3240000e+002
  6.8940000e+002
  7.1040000e+002
  7.0080000e+002
  6.9600000e+002
  7.2420000e+002
  7.1340000e+002
  6.5580000e+002
  7.9860000e+002
  7.9260000e+002
  7.0560000e+002
  6.2400000e+002
  7.8840000e+002
  8.4000000e+002
  6.7980000e+002
  6.9360000e+002
  8.5080000e+002
  8.5860000e+002
  9.2760000e+002
  8.8440000e+002
  8.7960000e+002
  1.1172000e+003
  2.5134000e+003
  2.5014000e+003
  2.9820000e+003
  3.5154000e+003
  4.0608000e+003
  3.8928000e+003
  2.1390000e+003
  2.3358000e+003
  1.8744000e+003
  2.4156000e+003
  2.2320000e+003
  1.2018000e+003
  1.1772000e+003
  2.3178000e+003
  2.8140000e+003
  2.9280000e+003
  2.8788000e+003
  1.4274000e+003
  1.0452000e+003
  2.5854000e+003
  2.6622000e+003
  1.5210000e+003
  9.9180000e+002
  1.8300000e+003
  1.8762000e+003
  1.8048000e+003
  7.7640000e+002
  1.2786000e+003
  1.7064000e+003
  1.7172000e+003
  1.0032000e+003
  1.0836000e+003
  2.0088000e+003
  1.7790000e+003
  4.3860000e+002
  1.3974000e+003
  2.0952000e+003
  2.3172000e+003
  2.1450000e+003
  9.9240000e+002
  1.0242000e+003
  2.1216000e+003
  1.9698000e+003
  4.1700000e+002
  1.2288000e+003
  1.8966000e+003
  1.8234000e+003
  4.3500000e+002
  1.3338000e+003
  2.0130000e+003
  1.9632000e+003
  4.5780000e+002
  1.9692000e+003
  1.9350000e+003
  1.2966000e+003
  4.4400000e+002
  2.1024000e+003
  2.0526000e+003
  1.2312000e+003
  5.7060000e+002
  2.7690000e+003
  2.5662000e+003
  1.6692000e+003
  1.7556000e+003
  2.8890000e+003
  2.9190000e+003
  1.9020000e+003
  2.1720000e+003
  3.3732000e+003
  2.8536000e+003
  1.7862000e+003
  2.4552000e+003
  3.3666000e+003
  4.5684000e+003
  3.4050000e+003
  3.5082000e+003
  1.8276000e+003
  2.2926000e+003
  3.0624000e+003
  1.8618000e+003
  1.4154000e+003
  2.8932000e+003
  2.3340000e+003
  1.4358000e+003
  1.2720000e+003
  1.7340000e+003
  1.8396000e+003
  1.9116000e+003
  2.3196000e+003
  1.9620000e+003
  1.9380000e+003
  4.6740000e+002
  4.9020000e+002
  1.2864000e+003
  1.2882000e+003
  1.1238000e+003
  4.8000000e+002
  4.6200000e+002
  4.7160000e+002
  4.8780000e+002
  1.7292000e+003
  1.7916000e+003
  4.9680000e+002
  4.8060000e+002
  3.4320000e+002
  3.9120000e+002
  4.9980000e+002
  5.2740000e+002
  3.9180000e+002
  4.4580000e+002
  8.1060000e+002
  1.1376000e+003
  1.2000000e+003
  4.4040000e+002
  4.0440000e+002
  4.7220000e+002
  4.2600000e+002
  4.7580000e+002
  5.0160000e+002
  5.6520000e+002
  5.8920000e+002
  5.7960000e+002
  5.3220000e+002
  5.0520000e+002
  5.0040000e+002
  5.5260000e+002
  5.4360000e+002
  5.6700000e+002
  6.6360000e+002
  6.5100000e+002
  5.2740000e+002
  6.3660000e+002
  7.6320000e+002
  7.1940000e+002
  5.1540000e+002
  7.3620000e+002
  1.7790000e+003
  2.3310000e+003
  2.2566000e+003
  1.8954000e+003
  4.4100000e+002
  4.6620000e+002
  7.6980000e+002
  6.5040000e+002
  5.6580000e+002
  5.7420000e+002
  7.1640000e+002
  7.5540000e+002
  1.9932000e+003
  1.9512000e+003
  1.2774000e+003
  9.6180000e+002
  1.0122000e+003
  3.6468000e+003
  3.8322000e+003
  3.9792000e+003
  1.3866000e+003
  1.3182000e+003
  2.6430000e+003
  2.5326000e+003
  1.1904000e+003
  1.2078000e+003
  2.6148000e+003
  2.5596000e+003
  1.7790000e+003
  1.2498000e+003
  1.2402000e+003
  2.1564000e+003
  2.6022000e+003
  2.4510000e+003
  2.2836000e+003
  5.6580000e+002
  1.4316000e+003
  1.6830000e+003
  4.7760000e+002
  4.9260000e+002
  1.7754000e+003
  1.8768000e+003
  1.1268000e+003
  5.6580000e+002
  1.9146000e+003
  1.8618000e+003
  1.1736000e+003
  5.3160000e+002
  1.8816000e+003
  1.7334000e+003
  1.2204000e+003
  4.9740000e+002
  1.7478000e+003
  1.7694000e+003
  1.2810000e+003
  1.0134000e+003
  2.0046000e+003
  2.2740000e+003
  2.2302000e+003
  1.6614000e+003
  7.9800000e+002
  1.9470000e+003
  2.0232000e+003
  9.6000000e+002
  1.6230000e+003
  1.8192000e+003
  1.8498000e+003
  5.8860000e+002
  3.0168000e+003
  2.2380000e+003
  1.3146000e+003
  1.7316000e+003
  2.9988000e+003
  2.9274000e+003
  1.6356000e+003
  2.1414000e+003
  2.7318000e+003
  2.8710000e+003
  1.7064000e+003
  2.6484000e+003
  3.1500000e+003
  3.3534000e+003
  3.4410000e+003
  3.2190000e+003
  1.5804000e+003
  2.2182000e+003
  3.3000000e+003
  1.6446000e+003
  1.1970000e+003
  2.0202000e+003
  1.9350000e+003
  4.1280000e+002
  1.3668000e+003
  1.6896000e+003
  1.6746000e+003
  4.3440000e+002
  9.5040000e+002
  1.7574000e+003
  1.8348000e+003
  5.0280000e+002
  4.3860000e+002
  5.6340000e+002
  1.8492000e+003
  1.9248000e+003
  4.5480000e+002
  3.4080000e+002
  3.8580000e+002
  5.4360000e+002
  4.8060000e+002
  1.7010000e+003
  2.1900000e+003
  2.2692000e+003
  1.8456000e+003
  4.1700000e+002
  4.3680000e+002
  3.9960000e+002
  4.9680000e+002
  4.3620000e+002
  4.8660000e+002
  4.8120000e+002
  3.5820000e+002
  4.6440000e+002
  4.8720000e+002
  4.4580000e+002
  3.9960000e+002
  4.8900000e+002
  4.7340000e+002
  1.3980000e+003
  6.5358000e+003
  6.5928000e+003
  6.4014000e+003
  6.3102000e+003
  6.3444000e+003
  4.4718000e+003
  6.3828000e+003
  6.1998000e+003
  2.5776000e+003
  6.5160000e+002
  7.4340000e+002
  7.5240000e+002
  8.7480000e+002
  8.2920000e+002
  7.0680000e+002
  7.8720000e+002
  8.2080000e+002
  2.1924000e+003
  2.8068000e+003
  2.8218000e+003
  1.8150000e+003
  1.1142000e+003
  1.8924000e+003
  1.1466000e+003
  7.3440000e+002
  7.4280000e+002
  2.5878000e+003
  3.1578000e+003
  3.3966000e+003
  3.7416000e+003
  3.3678000e+003
  1.7076000e+003
  1.3332000e+003
  1.5264000e+003
  2.5200000e+003
  4.2390000e+003
  2.1096000e+003
  1.1748000e+003
  1.8180000e+003
  2.0304000e+003
  1.6488000e+003
  9.3000000e+002
  8.7840000e+002
  1.6632000e+003
  1.7988000e+003
  1.6254000e+003
  8.7720000e+002
  8.8800000e+002
  1.7604000e+003
  2.0052000e+003
  5.7420000e+002
  4.9560000e+002
  1.7100000e+003
  1.7094000e+003
  1.5054000e+003
  4.7640000e+002
  6.4620000e+002
  4.9380000e+002
  2.0022000e+003
  1.9764000e+003
  6.4020000e+002
  4.8240000e+002
  5.2800000e+002
  1.9044000e+003
  1.9044000e+003
  7.1880000e+002
  5.7540000e+002
  5.0460000e+002
  1.6506000e+003
  1.7286000e+003
  8.9940000e+002
  4.9440000e+002
  4.6260000e+002
  1.9146000e+003
  1.9506000e+003
  9.8640000e+002
  5.0160000e+002
  6.9720000e+002
  1.9380000e+003
  1.8858000e+003
  5.3160000e+002
  5.0400000e+002
  1.1904000e+003
  1.5600000e+003
  1.4532000e+003
  5.0040000e+002
  1.1532000e+003
  1.6842000e+003
  1.6182000e+003
  4.0620000e+002
  7.5660000e+002
  2.0118000e+003
  2.1204000e+003
  4.4700000e+002
  1.5534000e+003
  1.6254000e+003
  1.3524000e+003
  4.5060000e+002
  1.4502000e+003
  1.4658000e+003
  1.4526000e+003
  4.2780000e+002
  7.3200000e+002
  1.9440000e+003
  1.7940000e+003
  4.4460000e+002
  5.5020000e+002
  1.9242000e+003
  1.8726000e+003
  8.2260000e+002
  6.0060000e+002
  1.3134000e+003
  1.6086000e+003
  1.3518000e+003
  4.9020000e+002
  7.5300000e+002
  2.1114000e+003
  2.1810000e+003
  8.1120000e+002
  5.5800000e+002
  7.4460000e+002
  1.2420000e+003
  2.1684000e+003
  2.3748000e+003
  6.4200000e+002
  7.4820000e+002
  7.0560000e+002
  6.9720000e+002
  1.1508000e+003
  2.2260000e+003
  2.5326000e+003
  2.5140000e+003
  1.7610000e+003
  9.0000000e+002
  1.4400000e+003
  1.1178000e+003
  1.0752000e+003
  2.1948000e+003
  2.9394000e+003
  3.4020000e+003
  2.4942000e+003
  8.0520000e+002
  8.6820000e+002
  2.1762000e+003
  2.6790000e+003
  2.6268000e+003
  1.6620000e+003
  9.0120000e+002
  1.0374000e+003
  8.9700000e+002
  1.1196000e+003
  2.0484000e+003
  1.9392000e+003
  1.0698000e+003
  7.8480000e+002
  1.0104000e+003
  9.5880000e+002
  2.4162000e+003
  2.5698000e+003
  1.2210000e+003
  1.2120000e+003
  1.1340000e+003
  1.0488000e+003
  8.0400000e+002
  2.8602000e+003
  3.6828000e+003
  3.7530000e+003
  2.8068000e+003
  1.6362000e+003
  2.0784000e+003
  1.0530000e+003
  2.2290000e+003
  3.1362000e+003
  1.4820000e+003
  2.1048000e+003
  3.2520000e+003
  3.8346000e+003
  2.1180000e+003
  1.0728000e+003
  1.5714000e+003
  2.8608000e+003
  4.3308000e+003
  2.4180000e+003
  1.8396000e+003
  2.2302000e+003
  2.0898000e+003
  9.0480000e+002
  1.9764000e+003
  2.1906000e+003
  1.9794000e+003
  7.4340000e+002
  1.8684000e+003
  2.4666000e+003
  1.6398000e+003
  5.3040000e+002
  1.9854000e+003
  2.0874000e+003
  2.1948000e+003
  1.0686000e+003
  9.6360000e+002
  1.6044000e+003
  1.6686000e+003
  1.6098000e+003
  4.9680000e+002
  1.8390000e+003
  1.7352000e+003
  1.4202000e+003
  5.1000000e+002
  1.9590000e+003
  1.9026000e+003
  1.2936000e+003
  4.1280000e+002
  1.8240000e+003
  1.9290000e+003
  1.3608000e+003
  4.9860000e+002
  1.8918000e+003
  1.9806000e+003
  1.3176000e+003
  5.3640000e+002
  2.0460000e+003
  1.9746000e+003
  1.2186000e+003
  5.8200000e+002
  2.0034000e+003
  1.8756000e+003
  1.1154000e+003
  6.5940000e+002
  2.0286000e+003
  2.1666000e+003
  2.2650000e+003
  2.2218000e+003
  6.5640000e+002
  2.0364000e+003
  2.0478000e+003
  1.0242000e+003
  1.1502000e+003
  1.9146000e+003
  2.0676000e+003
  5.6640000e+002
  1.5138000e+003
  2.0130000e+003
  2.0490000e+003
  4.2000000e+002
  1.5696000e+003
  1.8144000e+003
  1.7214000e+003
  4.0680000e+002
  1.3038000e+003
  1.6764000e+003
  1.5870000e+003
  4.4940000e+002
  8.6940000e+002
  1.7496000e+003
  1.7712000e+003
  4.8780000e+002
  3.7860000e+002
  1.6302000e+003
  1.8786000e+003
  9.4560000e+002
  4.9800000e+002
  5.4720000e+002
  1.5492000e+003
  2.2554000e+003
  2.5140000e+003
  2.3388000e+003
  9.1800000e+002
  7.2360000e+002
  7.5060000e+002
  2.6130000e+003
  2.6682000e+003
  2.6532000e+003
  3.8424000e+003
  3.8166000e+003
  2.4384000e+003
  1.1148000e+003
  1.1208000e+003
  1.2762000e+003
  1.2792000e+003
  1.3092000e+003
  1.7532000e+003
  1.9302000e+003
  1.4196000e+003
  9.7260000e+002
  7.5720000e+002
  8.7060000e+002
  6.3540000e+002
  7.5360000e+002
  6.3120000e+002
  4.8060000e+002
  5.8680000e+002
  7.3500000e+002
  1.9332000e+003
  2.0988000e+003
  2.2326000e+003
  1.0218000e+003
  3.9960000e+002
  4.2420000e+002
  5.3460000e+002
  4.9980000e+002
  4.4520000e+002
  4.6080000e+002
  4.7400000e+002
  5.6460000e+002
  4.5360000e+002
  5.0700000e+002
  4.8060000e+002
  5.5140000e+002
  1.7466000e+003
  3.1734000e+003
  3.0462000e+003
  2.1798000e+003
  1.9440000e+003
  1.2726000e+003
  6.4380000e+002
  1.1286000e+003
  2.4192000e+003
  3.1830000e+003
  2.7234000e+003
  2.4846000e+003
  1.6212000e+003
  1.3146000e+003
  2.2776000e+003
  2.2386000e+003
  1.9320000e+003
  1.5522000e+003
  1.2972000e+003
  2.6514000e+003
  2.5920000e+003
  1.1694000e+003
  1.2174000e+003
  2.2194000e+003
  2.1288000e+003
  1.8792000e+003
  1.2336000e+003
  1.3140000e+003
  2.4138000e+003
  2.5980000e+003
  2.6580000e+003
  1.8576000e+003
  9.0420000e+002
  7.4040000e+002
  2.2974000e+003
  2.1810000e+003
  8.0700000e+002
  5.2440000e+002
  1.8834000e+003
  1.8666000e+003
  9.8280000e+002
  5.7060000e+002
  2.0046000e+003
  1.9956000e+003
  6.5100000e+002
  8.4300000e+002
  1.8810000e+003
  1.9572000e+003
  7.7820000e+002
  4.6500000e+002
  1.8684000e+003
  1.8276000e+003
  1.2618000e+003
  5.4720000e+002
  1.2660000e+003
  1.6728000e+003
  1.5948000e+003
  2.9520000e+002
  1.4550000e+003
  1.6188000e+003
  1.5510000e+003
  3.1860000e+002
  1.6020000e+003
  1.6920000e+003
  1.3626000e+003
  3.8760000e+002
  1.2264000e+003
  1.3008000e+003
  1.3578000e+003
  3.3180000e+002
  9.2880000e+002
  1.7448000e+003
  1.7640000e+003
  1.0086000e+003
  1.9146000e+003
  3.1224000e+003
  3.2736000e+003
  3.4158000e+003
  3.1848000e+003
  1.6188000e+003
  2.4672000e+003
  2.6718000e+003
  2.5380000e+003
  1.6176000e+003
  2.6352000e+003
  2.2182000e+003
  2.1828000e+003
  1.3926000e+003
  1.1238000e+003
  9.4140000e+002
  2.3310000e+003
  2.2842000e+003
  1.5912000e+003
  5.9880000e+002
  6.0720000e+002
  1.1436000e+003
  2.6286000e+003
  2.6844000e+003
  8.5680000e+002
  4.3920000e+002
  3.8220000e+002
  4.1760000e+002
  5.4420000e+002
  7.9800000e+002
  1.4460000e+003
  1.4676000e+003
  5.0760000e+002
  4.4160000e+002
  6.9960000e+002
  7.6980000e+002
  6.4020000e+002
  6.9360000e+002
  7.7880000e+002
  8.4720000e+002
  6.9600000e+002
  7.4100000e+002
  8.3640000e+002
  7.4160000e+002
  6.6360000e+002
  7.3020000e+002
  7.7820000e+002
  7.6620000e+002
  6.8580000e+002
  7.3800000e+002
  8.2980000e+002
  6.7560000e+002
  7.5600000e+002
  6.9180000e+002
  9.4080000e+002
  6.5040000e+002
  7.7100000e+002
  6.9180000e+002
  6.5460000e+002
  6.2040000e+002
  7.5480000e+002
  6.5040000e+002
  4.9500000e+002
  5.7540000e+002
  6.4260000e+002
  5.8980000e+002
  5.0760000e+002
  5.5740000e+002
  5.7960000e+002
  6.1080000e+002
  6.3540000e+002
  7.1220000e+002
  7.1280000e+002
  1.0188000e+003
  2.5860000e+003
  2.6046000e+003
  2.5356000e+003
  1.0224000e+003
  8.9760000e+002
  1.1118000e+003
  1.0530000e+003
  1.0860000e+003
  1.1628000e+003
  1.1040000e+003
  1.1640000e+003
  2.1186000e+003
  2.2158000e+003
  1.5600000e+003
  1.3056000e+003
  3.0534000e+003
  3.3312000e+003
  2.5632000e+003
  1.3326000e+003
  1.2384000e+003
  1.8828000e+003
  2.0682000e+003
  2.1558000e+003
  1.0812000e+003
  1.1502000e+003
  8.5620000e+002
  7.7940000e+002
  6.7740000e+002
  6.4140000e+002
  6.6480000e+002
  2.0064000e+003
  2.0970000e+003
  2.3784000e+003
  2.1798000e+003
  5.4960000e+002
  5.4120000e+002
  4.2660000e+002
  5.8140000e+002
  5.1900000e+002
  1.3632000e+003
  1.2942000e+003
  1.2834000e+003
  5.2440000e+002
  5.5200000e+002
  5.0220000e+002
  5.3280000e+002
  1.6152000e+003
  1.7100000e+003
  8.8920000e+002
  4.5180000e+002
  4.8540000e+002
  5.7300000e+002
  1.7052000e+003
  1.6944000e+003
  1.0128000e+003
  4.8660000e+002
  5.2860000e+002
  1.5168000e+003
  1.5624000e+003
  1.1580000e+003
  1.4004000e+003
  1.3962000e+003
  1.5564000e+003
  2.8368000e+003
  2.8170000e+003
  1.4862000e+003
  1.3740000e+003
  1.9716000e+003
  2.8722000e+003
  3.1140000e+003
  3.1068000e+003
  1.7238000e+003
  1.3200000e+003
  2.1744000e+003
  2.3454000e+003
  2.0268000e+003
  1.2978000e+003
  1.2408000e+003
  1.9818000e+003
  2.2740000e+003
  2.1624000e+003
  1.4556000e+003
  4.5480000e+002
  5.6880000e+002
  1.6920000e+003
  1.5564000e+003
  8.2200000e+002
  5.1120000e+002
  5.5440000e+002
  1.9476000e+003
  1.8648000e+003
  7.2180000e+002
  5.1660000e+002
  4.8120000e+002
  1.9848000e+003
  1.9524000e+003
  5.6160000e+002
  5.0640000e+002
  4.6800000e+002
  9.9000000e+002
  1.5132000e+003
  1.4244000e+003
  4.7220000e+002
  4.9020000e+002
  9.6120000e+002
  1.8402000e+003
  1.6092000e+003
  1.1598000e+003
  2.3364000e+003
  2.3712000e+003
  2.5044000e+003
  2.4630000e+003
  9.2880000e+002
  9.0840000e+002
  2.0766000e+003
  2.1402000e+003
  6.2340000e+002
  9.2340000e+002
  9.0180000e+002
  1.8156000e+003
  2.0250000e+003
  6.9120000e+002
  5.8560000e+002
  5.8320000e+002
  1.7166000e+003
  1.8714000e+003
  8.6400000e+002
  4.9440000e+002
  6.1380000e+002
  2.0766000e+003
  2.2746000e+003
  6.3000000e+002
  6.4380000e+002
  6.5820000e+002
  1.7694000e+003
  2.3064000e+003
  2.5080000e+003
  2.4462000e+003
  7.5480000e+002
  7.4760000e+002
  1.8672000e+003
  3.6210000e+003
  3.3450000e+003
  1.8156000e+003
  1.9692000e+003
  2.0010000e+003
  2.8596000e+003
  1.9002000e+003
  8.1360000e+002
  1.7202000e+003
  2.5500000e+003
  2.5068000e+003
  2.2764000e+003
  3.9282000e+003
  4.2078000e+003
  2.3910000e+003
  1.2132000e+003
  2.2128000e+003
  2.6574000e+003
  4.2162000e+003
  2.6280000e+003
  2.6496000e+003
  2.8290000e+003
  2.8638000e+003
  2.9502000e+003
  1.2792000e+003
  2.4984000e+003
  2.6028000e+003
  2.3502000e+003
  1.0110000e+003
  2.1120000e+003
  2.3424000e+003
  1.1232000e+003
  9.9900000e+002
  1.9326000e+003
  2.1888000e+003
  6.8640000e+002
  1.6782000e+003
  1.7538000e+003
  1.7748000e+003
  5.3760000e+002
  2.1228000e+003
  1.9320000e+003
  1.4700000e+003
  6.1080000e+002
  2.1066000e+003
  2.0562000e+003
  1.3272000e+003
  1.2588000e+003
  2.0526000e+003
  2.2074000e+003
  2.1648000e+003
  1.5450000e+003
  1.1706000e+003
  1.9470000e+003
  2.0580000e+003
  7.3500000e+002
  1.9038000e+003
  1.8624000e+003
  1.5168000e+003
  9.2040000e+002
  2.1006000e+003
  1.9236000e+003
  8.6340000e+002
  2.1864000e+003
  2.3184000e+003
  1.7058000e+003
  1.3200000e+003
  2.5608000e+003
  2.6214000e+003
  1.8264000e+003
  1.7748000e+003
  2.6550000e+003
  2.5608000e+003
  1.9104000e+003
  1.7400000e+003
  2.9286000e+003
  2.4810000e+003
  1.6038000e+003
  1.8036000e+003
  2.8266000e+003
  2.6052000e+003
  1.6650000e+003
  2.0022000e+003
  2.0352000e+003
  2.1648000e+003
  2.2194000e+003
  7.7280000e+002
  1.3764000e+003
  1.6524000e+003
  1.8060000e+003
  6.4320000e+002
  1.7340000e+003
  1.5894000e+003
  1.4952000e+003
  7.3440000e+002
  1.0074000e+003
  2.0250000e+003
  1.9230000e+003
  5.4540000e+002
  6.2460000e+002
  8.7780000e+002
  1.8768000e+003
  1.7982000e+003
  6.1560000e+002
  6.6480000e+002
  5.9460000e+002
  8.2080000e+002
  2.1294000e+003
  2.1132000e+003
  7.8060000e+002
  9.1620000e+002
  7.6860000e+002
  4.8180000e+002
  1.5942000e+003
  1.7442000e+003
  1.1682000e+003
  5.8680000e+002
  5.5140000e+002
  6.8220000e+002
  6.3480000e+002
  5.9160000e+002
  2.0646000e+003
  2.4012000e+003
  2.5086000e+003
  2.4786000e+003
  2.6268000e+003
  8.8740000e+002
  7.8000000e+002
  8.6340000e+002
  7.9500000e+002
  8.0700000e+002
  8.8440000e+002
  2.2812000e+003
  2.2758000e+003
  8.2680000e+002
  7.3500000e+002
  8.0280000e+002
  7.1940000e+002
  7.1520000e+002
  7.3560000e+002
  2.1606000e+003
  2.2854000e+003
  7.0860000e+002
  8.5860000e+002
  8.1960000e+002
  8.1120000e+002
  1.5240000e+003
  2.7726000e+003
  3.8232000e+003
  3.7050000e+003
  2.0094000e+003
  2.6070000e+003
  2.4600000e+003
  2.1228000e+003
  1.0086000e+003
  1.1376000e+003
  2.5728000e+003
  2.4348000e+003
  1.2954000e+003
  1.2804000e+003
  1.9860000e+003
  2.1882000e+003
  2.0064000e+003
  1.4202000e+003
  1.2132000e+003
  1.1838000e+003
  1.3476000e+003
  2.5056000e+003
  2.4480000e+003
  1.3848000e+003
  1.1544000e+003
  8.4180000e+002
  8.2020000e+002
  2.2248000e+003
  2.3496000e+003
  2.4264000e+003
  1.8804000e+003
  2.0040000e+003
  6.0780000e+002
  1.0692000e+003
  1.6854000e+003
  1.6296000e+003
  4.9620000e+002
  5.0640000e+002
  1.3260000e+003
  1.4424000e+003
  1.3596000e+003
  5.4540000e+002
  5.3640000e+002
  1.2330000e+003
  1.4268000e+003
  1.3884000e+003
  5.2680000e+002
  4.3080000e+002
  1.1514000e+003
  1.6308000e+003
  1.5858000e+003
  4.5180000e+002
  5.4060000e+002
  1.2018000e+003
  1.5162000e+003
  1.4850000e+003
  5.4660000e+002
  9.2580000e+002
  1.9242000e+003
  1.9446000e+003
  5.5140000e+002
  1.3752000e+003
  2.0214000e+003
  2.6118000e+003
  1.7478000e+003
  1.3518000e+003
  1.3254000e+003
  2.4954000e+003
  2.6238000e+003
  1.9716000e+003
  1.2936000e+003
  1.3560000e+003
  1.9674000e+003
  2.4246000e+003
  2.1954000e+003
  1.4298000e+003
  4.9620000e+002
  1.3902000e+003
  1.5780000e+003
  1.4352000e+003
  5.8440000e+002
  5.5680000e+002
  1.8522000e+003
  1.7328000e+003
  1.0236000e+003
  5.5680000e+002
  6.7800000e+002
  7.7100000e+002
  1.7010000e+003
  1.7532000e+003
  9.3660000e+002
  5.9220000e+002
  5.7540000e+002
  7.0620000e+002
  8.6100000e+002
  7.2420000e+002
  7.1520000e+002
  1.6488000e+003
  2.0256000e+003
  5.7960000e+002
  6.5400000e+002
  5.4600000e+002
  4.9980000e+002
  4.3560000e+002
  5.2860000e+002
  5.0460000e+002
  5.2380000e+002
  6.3300000e+002
  7.1520000e+002
  8.2560000e+002
  1.1154000e+003
  9.8520000e+002
  1.0854000e+003
  1.2378000e+003
  9.0420000e+002
  1.8036000e+003
  2.5302000e+003
  2.8752000e+003
  2.9274000e+003
  1.6596000e+003
  8.8920000e+002
  1.8078000e+003
  1.4856000e+003
  2.1798000e+003
  1.1748000e+003
  8.2260000e+002
  1.8498000e+003
  2.4018000e+003
  1.9008000e+003
  2.2140000e+003
  2.5476000e+003
  2.1174000e+003
  1.0782000e+003
  2.3982000e+003
  2.3478000e+003
  2.2146000e+003
  4.7010000e+003
  5.3160000e+003
  3.9696000e+003
  3.9030000e+003
  1.9896000e+003
  9.9360000e+002
  9.9540000e+002
  1.1064000e+003
  1.6506000e+003
  2.1366000e+003
  2.3802000e+003
  2.5044000e+003
  1.1766000e+003
  6.2760000e+002
  6.7440000e+002
  8.3640000e+002
  2.2332000e+003
  2.1972000e+003
  1.0026000e+003
  8.5140000e+002
  1.7850000e+003
  1.8438000e+003
  1.4634000e+003
  8.9340000e+002
  1.5378000e+003
  2.0154000e+003
  2.0280000e+003
  9.3060000e+002
  8.2740000e+002
  2.0478000e+003
  2.3586000e+003
  1.3254000e+003
  8.1300000e+002
  1.1502000e+003
  1.5666000e+003
  1.7256000e+003
  5.8500000e+002
  1.9302000e+003
  2.0676000e+003
  7.1520000e+002
  4.8180000e+002
  2.1312000e+003
  2.4858000e+003
  2.2116000e+003
  1.9452000e+003
  6.9120000e+002
  1.7016000e+003
  1.7958000e+003
  1.2852000e+003
  7.0620000e+002
  1.9542000e+003
  2.0676000e+003
  7.4640000e+002
  1.2192000e+003
  1.8924000e+003
  1.9068000e+003
  5.6340000e+002
  1.5486000e+003
  1.7592000e+003
  1.6566000e+003
  5.2140000e+002
  1.5870000e+003
  1.5852000e+003
  1.4442000e+003
  4.9440000e+002
  1.8804000e+003
  1.9326000e+003
  1.0740000e+003
  7.3740000e+002
  1.9920000e+003
  1.9590000e+003
  9.5100000e+002
  8.3940000e+002
  1.9164000e+003
  1.9734000e+003
  8.3340000e+002
  1.4160000e+003
  1.9170000e+003
  1.9434000e+003
  5.2200000e+002
  1.3098000e+003
  1.8300000e+003
  1.8810000e+003
  4.9140000e+002
  1.6824000e+003
  1.9446000e+003
  2.2026000e+003
  2.2428000e+003
  1.0584000e+003
  1.2912000e+003
  1.9338000e+003
  2.0364000e+003
  4.5660000e+002
  1.1100000e+003
  2.0784000e+003
  2.0148000e+003
  4.4280000e+002
  6.4920000e+002
  2.0106000e+003
  1.8540000e+003
  8.2920000e+002
  1.0320000e+003
  2.1096000e+003
  1.8696000e+003
  7.9440000e+002
  2.3544000e+003
  3.8262000e+003
  3.9198000e+003
  4.2594000e+003
  3.7548000e+003
  1.7928000e+003
  3.0564000e+003
  3.0318000e+003
  2.1558000e+003
  1.8912000e+003
  1.8966000e+003
  2.8494000e+003
  2.9778000e+003
  2.5788000e+003
  1.9314000e+003
  1.9248000e+003
  1.9338000e+003
  3.0024000e+003
  3.9348000e+003
  5.4192000e+003
  5.2314000e+003
  2.8062000e+003
  3.0906000e+003
  2.2698000e+003
  1.9362000e+003
  1.5882000e+003
  1.6944000e+003
  2.3868000e+003
  2.0190000e+003
  1.7292000e+003
  2.8326000e+003
  1.1634000e+003
  2.5590000e+003
  3.0558000e+003
  1.6866000e+003
  2.1294000e+003
  2.1324000e+003
  2.8734000e+003
  2.0592000e+003
  2.4660000e+003
  2.3142000e+003
  9.6180000e+002
  2.8152000e+003
  2.9568000e+003
  1.0494000e+003
  2.1222000e+003
  2.2920000e+003
  1.5816000e+003
  2.7546000e+003
  3.9768000e+003
  3.7950000e+003
  2.1492000e+003
  7.9800000e+002
  2.7726000e+003
  2.9112000e+003
  2.4312000e+003
  1.4916000e+003
  2.8848000e+003
  4.0560000e+003
  4.1466000e+003
  3.0582000e+003
  2.1312000e+003
  3.3810000e+003
  2.9376000e+003
  2.3904000e+003
  2.2860000e+003
  3.3456000e+003
  3.3756000e+003
  1.9848000e+003
  1.9752000e+003
  2.9418000e+003
  2.9172000e+003
  6.0660000e+002
  1.9308000e+003
  2.0640000e+003
  1.5606000e+003
  5.6040000e+002
  1.8954000e+003
  1.1274000e+003
  2.2182000e+003
  2.2860000e+003
  6.8220000e+002
  1.8900000e+003
  1.9746000e+003
  1.4010000e+003
  1.0458000e+003
  2.0028000e+003
  2.0352000e+003
  8.7660000e+002
  1.6266000e+003
  2.1384000e+003
  2.0376000e+003
  7.0080000e+002
  1.7628000e+003
  2.1018000e+003
  1.8876000e+003
  4.9020000e+002
  1.9008000e+003
  2.0742000e+003
  1.5000000e+003
  8.0340000e+002
  2.0568000e+003
  2.1114000e+003
  8.7300000e+002
  1.4652000e+003
  2.0910000e+003
  2.0160000e+003
  7.7220000e+002
  2.0832000e+003
  2.0034000e+003
  1.5690000e+003
  2.0616000e+003
  2.9808000e+003
  2.0760000e+003
  1.7376000e+003
  1.9722000e+003
  2.5020000e+003
  3.1032000e+003
  2.6352000e+003
  2.1582000e+003
  1.1376000e+003
  2.0226000e+003
  2.0172000e+003
  1.2192000e+003
  8.1900000e+002
  1.9704000e+003
  1.8744000e+003
  1.0644000e+003
  1.0914000e+003
  1.9632000e+003
  2.0148000e+003
  5.1600000e+002
  1.1982000e+003
  1.6236000e+003
  1.7004000e+003
  5.9340000e+002
  1.5546000e+003
  1.5744000e+003
  1.6620000e+003
  6.7380000e+002
  1.1064000e+003
  2.0280000e+003
  2.0886000e+003
  7.4220000e+002
  6.4740000e+002
  1.2348000e+003
  1.9248000e+003
  1.9566000e+003
  7.5480000e+002
  5.8980000e+002
  1.8636000e+003
  1.8228000e+003
  1.2120000e+003
  6.5520000e+002
  1.0212000e+003
  2.2770000e+003
  2.3082000e+003
  2.5224000e+003
  2.4678000e+003
  6.1020000e+002
  5.4900000e+002
  1.8516000e+003
  2.0604000e+003
  1.1670000e+003
  8.5860000e+002
  8.3940000e+002
  1.5558000e+003
  1.7946000e+003
  1.8594000e+003
  8.9220000e+002
  9.3600000e+002
  2.0148000e+003
  1.9680000e+003
  1.4088000e+003
  7.3320000e+002
  7.8660000e+002
  2.2566000e+003
  2.1594000e+003
  1.0320000e+003
  2.9100000e+003
  3.1074000e+003
  2.6436000e+003
  2.6190000e+003
  1.8132000e+003
  1.5966000e+003
  2.5188000e+003
  1.1610000e+003
  2.3688000e+003
  2.7660000e+003
  2.8596000e+003
  3.6570000e+003
  2.8926000e+003
  2.6472000e+003
  1.9614000e+003
  2.3688000e+003
  2.4306000e+003
  1.0110000e+003
  2.4516000e+003
  2.9688000e+003
  2.7090000e+003
  2.8950000e+003
  2.9382000e+003
  2.4174000e+003
  2.3868000e+003
  2.3538000e+003
  1.2264000e+003
  2.8272000e+003
  2.6550000e+003
  1.8492000e+003
  1.1214000e+003
  2.3112000e+003
  2.6112000e+003
  1.5486000e+003
  1.0284000e+003
  1.9050000e+003
  2.2620000e+003
  9.1680000e+002
  1.1934000e+003
  1.8852000e+003
  2.0208000e+003
  6.3540000e+002
  1.3332000e+003
  2.0580000e+003
  2.1120000e+003
  2.2590000e+003
  2.0802000e+003
  1.0170000e+003
  2.0934000e+003
  2.0172000e+003
  8.2380000e+002
  1.4898000e+003
  1.9134000e+003
  1.6914000e+003
  4.9860000e+002
  1.9326000e+003
  2.1012000e+003
  1.1574000e+003
  1.6176000e+003
  2.0988000e+003
  2.0874000e+003
  5.6100000e+002
  1.8930000e+003
  1.8576000e+003
  1.7256000e+003
  4.5780000e+002
  2.0406000e+003
  2.0598000e+003
  1.5918000e+003
  6.5100000e+002
  1.9554000e+003
  2.1264000e+003
  1.3038000e+003
  1.3242000e+003
  2.0526000e+003
  2.0628000e+003
  5.6400000e+002
  2.0316000e+003
  1.9836000e+003
  1.2324000e+003
  1.1004000e+003
  1.9842000e+003
  2.0538000e+003
  9.4320000e+002
  1.7154000e+003
  1.9392000e+003
  2.1228000e+003
  6.3720000e+002
  1.8378000e+003
  2.0478000e+003
  2.0820000e+003
  2.1780000e+003
  1.3506000e+003
  1.8432000e+003
  1.9170000e+003
  1.9386000e+003
  1.3440000e+003
  2.7210000e+003
  2.8518000e+003
  2.5554000e+003
  1.4046000e+003
  2.4828000e+003
  2.9214000e+003
  2.8188000e+003
  1.3140000e+003
  1.5954000e+003
  2.8062000e+003
  1.6752000e+003
  4.8780000e+002
  1.8066000e+003
  1.7316000e+003
  1.5390000e+003
  5.8740000e+002
  1.6386000e+003
  1.6416000e+003
  1.5906000e+003
  6.3780000e+002
  1.4106000e+003
  1.7928000e+003
  1.6260000e+003
  6.1200000e+002
  7.1280000e+002
  2.0940000e+003
  2.0508000e+003
  1.0266000e+003
  6.8160000e+002
  8.3880000e+002
  2.2038000e+003
  2.1702000e+003
  6.1080000e+002
  1.0344000e+003
  7.5840000e+002
  1.7028000e+003
  2.2320000e+003
  2.4846000e+003
  2.9346000e+003
  1.5294000e+003
  9.2820000e+002
  1.1418000e+003
  1.2174000e+003
  2.4894000e+003
  2.3262000e+003
  1.1916000e+003
  1.1892000e+003
  1.1514000e+003
  3.3912000e+003
  3.0678000e+003
  2.8002000e+003
  1.6806000e+003
  1.7700000e+003
  2.0916000e+003
  1.9200000e+003
  2.0136000e+003
  1.8276000e+003
  2.4354000e+003
  2.6514000e+003
  2.2896000e+003
  1.9716000e+003
  2.0868000e+003
  2.5020000e+003
  4.0278000e+003
  4.6380000e+003
  3.2730000e+003
  1.4994000e+003
  1.7748000e+003
  2.5764000e+003
  3.9546000e+003
  3.0834000e+003
  1.7736000e+003
  2.3982000e+003
  2.2632000e+003
  1.4532000e+003
  1.2294000e+003
  2.5284000e+003
  2.4246000e+003
  1.0674000e+003
  1.1112000e+003
  2.1780000e+003
  2.5368000e+003
  1.0524000e+003
  1.0998000e+003
  2.2248000e+003
  2.2464000e+003
  2.3394000e+003
  1.7340000e+003
  7.2060000e+002
  1.9590000e+003
  1.9524000e+003
  7.8600000e+002
  1.0008000e+003
  1.9998000e+003
  1.9554000e+003
  4.7880000e+002
  1.1778000e+003
  1.9122000e+003
  1.8348000e+003
  5.3460000e+002
  1.2258000e+003
  1.7508000e+003
  1.7130000e+003
  5.0820000e+002
  1.4664000e+003
  1.6998000e+003
  1.7586000e+003
  5.0040000e+002
  1.2912000e+003
  2.0628000e+003
  1.9626000e+003
  5.1120000e+002
  1.1472000e+003
  2.0976000e+003
  1.9692000e+003
  4.9260000e+002
  1.8168000e+003
  1.8312000e+003
  1.6758000e+003
  4.5840000e+002
  1.9566000e+003
  1.9824000e+003
  1.4466000e+003
  5.0940000e+002
  2.0040000e+003
  2.0394000e+003
  1.0890000e+003
  1.1442000e+003
  2.0052000e+003
  1.9542000e+003
  6.1920000e+002
  1.2492000e+003
  1.9332000e+003
  1.9626000e+003
  4.4700000e+002
  1.3866000e+003
  1.8876000e+003
  2.1540000e+003
  2.1774000e+003
  1.8096000e+003
  5.2380000e+002
  1.9572000e+003
  2.0118000e+003
  9.8880000e+002
  9.8640000e+002
  2.0214000e+003
  2.3010000e+003
  7.5420000e+002
  1.1592000e+003
  2.0586000e+003
  2.0430000e+003
  5.1060000e+002
  1.7118000e+003
  1.8960000e+003
  1.7124000e+003
  1.8624000e+003
  3.8730000e+003
  3.9090000e+003
  2.6196000e+003
  1.0554000e+003
  1.5990000e+003
  1.9944000e+003
  2.2998000e+003
  4.3470000e+003
  3.6036000e+003
  3.6624000e+003
  2.7930000e+003
  2.7006000e+003
  2.2212000e+003
  4.5654000e+003
  4.4454000e+003
  3.1368000e+003
  2.4528000e+003
  3.2100000e+003
  3.2208000e+003
  3.2232000e+003
  3.2778000e+003
  2.5104000e+003
  1.5108000e+003
  1.8312000e+003
  1.7640000e+003
  1.3098000e+003
  6.7380000e+002
  1.8006000e+003
  1.7100000e+003
  1.3806000e+003
  1.0224000e+003
  2.5758000e+003
  2.5236000e+003
  2.3718000e+003
  4.0836000e+003
  4.1382000e+003
  3.1866000e+003
  2.6472000e+003
  2.8002000e+003
  2.5530000e+003
  1.8258000e+003
  1.0470000e+003
  2.1114000e+003
  2.3040000e+003
  2.1540000e+003
  1.0494000e+003
  1.7238000e+003
  3.5976000e+003
  5.4306000e+003
  4.0716000e+003
  3.6588000e+003
  3.2760000e+003
  3.8100000e+003
  3.0426000e+003
  1.7064000e+003
  2.7630000e+003
  2.5572000e+003
  1.1736000e+003
  2.0898000e+003
  2.4582000e+003
  2.3118000e+003
  1.2438000e+003
  2.3160000e+003
  2.9442000e+003
  3.1320000e+003
  2.9640000e+003
  2.0412000e+003
  2.4468000e+003
  3.6120000e+003
  2.9130000e+003
  2.3538000e+003
  3.5082000e+003
  2.8254000e+003
  2.4894000e+003
  2.2374000e+003
  2.4390000e+003
  3.2616000e+003
  2.0136000e+003
  2.0214000e+003
  2.2686000e+003
  1.9806000e+003
  5.2740000e+002
  1.6524000e+003
  3.6312000e+003
  3.3906000e+003
  5.9040000e+002
  1.9062000e+003
  1.8984000e+003
  1.7838000e+003
  7.1700000e+002
  2.0850000e+003
  1.8960000e+003
  1.3650000e+003
  1.0860000e+003
  2.0370000e+003
  1.9656000e+003
  7.8600000e+002
  1.4706000e+003
  2.0478000e+003
  2.1336000e+003
  5.4300000e+002
  1.8246000e+003
  1.9692000e+003
  1.9818000e+003
  5.5440000e+002
  2.0694000e+003
  2.1786000e+003
  2.0778000e+003
  1.3290000e+003
  2.9628000e+003
  2.6496000e+003
  1.6548000e+003
  1.7712000e+003
  2.8482000e+003
  2.9406000e+003
  2.0376000e+003
  2.4822000e+003
  3.2796000e+003
  3.2352000e+003
  3.4302000e+003
  3.0600000e+003
  2.1894000e+003
  3.1632000e+003
  3.1908000e+003
  3.3522000e+003
  3.5094000e+003
  1.6968000e+003
  2.1954000e+003
  2.1510000e+003
  1.2114000e+003
  1.3722000e+003
  2.0202000e+003
  2.1162000e+003
  6.2460000e+002
  1.4496000e+003
  1.6674000e+003
  1.6140000e+003
  4.4940000e+002
  8.5080000e+002
  1.7970000e+003
  1.8798000e+003
  4.4700000e+002
  6.4800000e+002
  1.7586000e+003
  1.9092000e+003
  7.4160000e+002
  5.8440000e+002
  2.3328000e+003
  1.9674000e+003
  8.2860000e+002
  6.8580000e+002
  1.7502000e+003
  1.8372000e+003
  9.7680000e+002
  4.0380000e+002
  9.8160000e+002
  1.7898000e+003
  1.7280000e+003
  4.2480000e+002
  4.9200000e+002
  1.7760000e+003
  1.8594000e+003
  1.0656000e+003
  4.8600000e+002
  1.4748000e+003
  2.0934000e+003
  2.1744000e+003
  2.1630000e+003
  8.2860000e+002
  1.0830000e+003
  2.2068000e+003
  1.8780000e+003
  7.9800000e+002
  7.2840000e+002
  1.9146000e+003
  2.0790000e+003
  1.1142000e+003
  6.4680000e+002
  2.0346000e+003
  2.0334000e+003
  9.6900000e+002
  6.0240000e+002
  2.0058000e+003
  2.2134000e+003
  1.2090000e+003
  5.8800000e+002
  1.5888000e+003
  1.5648000e+003
  1.4862000e+003
  3.9300000e+002
  1.3044000e+003
  1.5306000e+003
  1.4274000e+003
  4.5360000e+002
  1.5162000e+003
  1.6980000e+003
  1.2828000e+003
  4.6740000e+002
  1.5036000e+003
  1.7004000e+003
  1.4334000e+003
  5.5920000e+002
  1.0926000e+003
  2.0586000e+003
  2.0022000e+003
  1.0080000e+003
  1.6470000e+003
  2.6424000e+003
  2.8938000e+003
  3.1086000e+003
  2.1348000e+003
  1.3338000e+003
  2.3928000e+003
  2.4678000e+003
  2.0100000e+003
  1.2438000e+003
  1.7970000e+003
  2.2536000e+003
  1.3818000e+003
  6.3420000e+002
  1.8570000e+003
  1.9434000e+003
  3.4680000e+003
  4.4760000e+002
  1.7742000e+003
  1.9494000e+003
  1.2426000e+003
  4.2060000e+002
  1.7352000e+003
  1.6032000e+003
  1.2594000e+003
  4.4820000e+002
  1.8474000e+003
  1.7478000e+003
  1.0830000e+003
  4.7040000e+002
  1.9974000e+003
  2.0190000e+003
  7.8780000e+002
  5.0520000e+002
  1.1052000e+003
  1.6788000e+003
  1.6296000e+003
  5.0100000e+002
  4.9980000e+002
  1.9470000e+003
  1.9002000e+003
  9.7920000e+002
  4.0620000e+002
  1.4172000e+003
  2.0712000e+003
  2.2368000e+003
  2.2392000e+003
  1.3410000e+003
  1.2378000e+003
  1.1544000e+003
  2.6520000e+003
  2.6658000e+003
  1.8930000e+003
  1.2690000e+003
  1.3716000e+003
  2.8596000e+003
  2.7732000e+003
  1.6908000e+003
  1.6248000e+003
  1.9536000e+003
  2.6652000e+003
  3.0324000e+003
  1.6176000e+003
  1.6314000e+003
  1.5456000e+003
  1.4166000e+003
  1.6560000e+003
  1.0740000e+003
  4.7040000e+002
  5.1600000e+002
  5.1420000e+002
  4.5480000e+002
  1.2894000e+003
  1.2618000e+003
  9.9300000e+002
  5.0100000e+002
  4.9800000e+002
  4.2180000e+002
  4.2120000e+002
  4.8420000e+002
  5.0580000e+002
  4.4460000e+002
  1.4334000e+003
  2.0778000e+003
  2.0796000e+003
  2.1870000e+003
  8.3100000e+002
  4.2360000e+002
  4.5240000e+002
  4.3500000e+002
  4.9380000e+002
  4.7280000e+002
  4.5240000e+002
  5.0160000e+002
  4.8420000e+002
  3.9660000e+002
  4.4820000e+002
  5.3400000e+002
  3.6840000e+002
  3.9900000e+002
  4.8600000e+002
  4.8420000e+002
  4.3620000e+002
  5.0160000e+002
  4.9260000e+002
  4.4160000e+002
  5.3700000e+002
  5.5440000e+002
  5.0040000e+002
  1.5570000e+003
  1.6326000e+003
  6.6240000e+002
  6.1500000e+002
  6.9180000e+002
  7.3500000e+002
  7.6200000e+002
  6.8700000e+002
  7.2840000e+002
  6.9660000e+002
  7.3800000e+002
  6.7920000e+002
  7.4940000e+002
  7.7580000e+002
  6.6180000e+002
  6.6960000e+002
  6.9420000e+002
  6.6000000e+002
  5.9040000e+002
  6.3000000e+002
  6.6840000e+002
  6.1860000e+002
  2.2962000e+003
  2.4354000e+003
  2.3502000e+003
  2.1054000e+003
  1.8018000e+003
  2.8992000e+003
  3.7458000e+003
  3.6444000e+003
  2.0682000e+003
  1.9116000e+003
  1.9494000e+003
  1.9644000e+003
  3.3384000e+003
  3.1470000e+003
  2.7840000e+003
  3.1056000e+003
  3.0486000e+003
  2.7858000e+003
  1.8054000e+003
  2.0634000e+003
  4.2576000e+003
  2.7984000e+003
  1.2168000e+003
  2.0292000e+003
  1.2858000e+003
  2.0424000e+003
  3.3792000e+003
  2.4414000e+003
  9.1800000e+002
  9.9480000e+002
  1.8834000e+003
  2.2710000e+003
  2.6472000e+003
  2.0124000e+003
  1.2594000e+003
  1.3962000e+003
  1.4640000e+003
  5.9700000e+002
  5.9340000e+002
  1.8540000e+003
  2.1780000e+003
  2.2590000e+003
  1.7502000e+003
  4.2540000e+002
  8.3880000e+002
  1.9938000e+003
  2.0826000e+003
  5.9580000e+002
  5.3580000e+002
  1.8642000e+003
  1.9224000e+003
  1.0038000e+003
  5.4840000e+002
  1.3116000e+003
  1.5768000e+003
  1.5966000e+003
  5.8800000e+002
  1.0266000e+003
  2.0442000e+003
  1.9218000e+003
  1.2198000e+003
  1.5594000e+003
  2.9022000e+003
  2.7408000e+003
  1.8216000e+003
  1.3380000e+003
  2.8254000e+003
  2.8932000e+003
  1.5222000e+003
  2.1804000e+003
  2.6136000e+003
  2.7840000e+003
  1.3500000e+003
  2.3712000e+003
  2.9106000e+003
  2.5434000e+003
  1.4676000e+003
  2.0088000e+003
  2.8254000e+003
  3.0510000e+003
  3.2448000e+003
  2.6670000e+003
  1.2912000e+003
  1.2204000e+003
  1.6926000e+003
  1.7148000e+003
  4.4280000e+002
  5.0460000e+002
  7.9500000e+002
  1.8216000e+003
  1.8360000e+003
  5.9700000e+002
  6.8460000e+002
  7.2000000e+002
  1.5240000e+003
  1.5840000e+003
  1.6218000e+003
  7.1580000e+002
  5.7540000e+002
  4.0020000e+002
  3.9600000e+002
  1.5246000e+003
  1.6830000e+003
  7.4520000e+002
  5.3340000e+002
  4.9980000e+002
  4.7220000e+002
  4.3020000e+002
  4.6920000e+002
  1.5750000e+003
  1.5474000e+003
  7.4940000e+002
  5.0100000e+002
  5.5560000e+002
  4.0860000e+002
  4.3380000e+002
  4.9440000e+002
  4.4940000e+002
  4.6860000e+002
  4.4640000e+002
  4.8900000e+002
  1.4400000e+003
  1.4982000e+003
  8.9280000e+002
  4.9800000e+002
  6.1380000e+002
  6.1200000e+002
  5.8380000e+002
  5.9100000e+002
  7.3800000e+002
  7.2180000e+002
  6.5040000e+002
  6.5880000e+002
  7.6740000e+002
  7.4820000e+002
  6.8640000e+002
  6.3780000e+002
  7.5000000e+002
  7.8120000e+002
  5.9400000e+002
  5.1540000e+002
  6.6300000e+002
  9.4980000e+002
  2.5092000e+003
  2.6238000e+003
  2.1600000e+003
  1.3800000e+003
  9.8580000e+002
  1.0056000e+003
  1.8966000e+003
  2.9250000e+003
  3.0636000e+003
  2.9652000e+003
  2.4924000e+003
  2.5614000e+003
  2.5518000e+003
  2.1900000e+003
  2.3820000e+003
  1.7796000e+003
  2.0658000e+003
  2.6124000e+003
  3.0186000e+003
  2.9214000e+003
  1.3872000e+003
  1.0410000e+003
  1.7160000e+003
  2.1552000e+003
  1.9122000e+003
  8.5140000e+002
  1.1112000e+003
  2.0922000e+003
  2.3148000e+003
  9.4080000e+002
  5.4480000e+002
  2.0160000e+003
  2.2224000e+003
  7.9020000e+002
  5.6700000e+002
  1.7970000e+003
  1.6818000e+003
  1.0458000e+003
  4.9440000e+002
  1.4724000e+003
  1.5210000e+003
  1.3974000e+003
  4.5120000e+002
  1.8072000e+003
  1.8978000e+003
  1.1334000e+003
  4.9860000e+002
  1.7790000e+003
  1.8462000e+003
  1.1724000e+003
  1.1400000e+003
  2.1048000e+003
  2.0514000e+003
  4.4640000e+002
  1.4028000e+003
  2.1264000e+003
  2.2116000e+003
  2.1618000e+003
  1.3338000e+003
  9.7140000e+002
  2.9748000e+003
  1.8882000e+003
  1.2936000e+003
  1.7694000e+003
  2.9388000e+003
  2.9892000e+003
  1.3320000e+003
  2.1408000e+003
  2.2350000e+003
  2.7396000e+003
  1.3344000e+003
  1.6524000e+003
  2.0832000e+003
  2.0970000e+003
  2.2248000e+003
  1.2876000e+003
  1.3440000e+003
  2.0598000e+003
  2.0826000e+003
  2.3550000e+003
  2.2356000e+003
  4.5660000e+002
  5.8680000e+002
  1.8558000e+003
  2.0844000e+003
  5.2860000e+002
  5.0460000e+002
  5.2140000e+002
  4.4460000e+002
  4.7400000e+002
  4.9800000e+002
  4.2120000e+002
  3.9720000e+002
  4.4760000e+002
  4.9680000e+002
  1.3116000e+003
  1.3140000e+003
  6.5640000e+002
  4.9080000e+002
  3.9660000e+002
  4.5060000e+002
  4.7580000e+002
  4.9440000e+002
  5.2260000e+002
  4.8840000e+002
  4.9380000e+002
  4.3020000e+002
  4.7700000e+002
  4.9620000e+002
  4.5600000e+002
  4.3680000e+002
  5.1120000e+002
  5.3760000e+002
  7.2000000e+002
  6.8400000e+002
  1.1682000e+003
  1.1550000e+003
  1.1916000e+003
  1.4286000e+003
  2.5842000e+003
  6.5292000e+003
  6.5772000e+003
  7.3752000e+003
  6.6618000e+003
  7.7280000e+003
  5.8200000e+003
  8.2824000e+003
  6.5076000e+003
  5.8536000e+003
  4.7580000e+002
  7.9020000e+002
  2.4066000e+003
  1.7166000e+003
  4.8960000e+002
  5.0580000e+002
  4.1160000e+002
  4.3440000e+002
  4.9020000e+002
  5.0580000e+002
  4.5000000e+002
  4.6320000e+002
  5.1360000e+002
  4.9860000e+002
  4.2720000e+002
  4.7580000e+002
  4.6380000e+002
  4.5120000e+002
  5.2980000e+002
  5.6760000e+002
  5.5920000e+002
  4.5300000e+002
  5.9580000e+002
  5.9460000e+002
  5.4960000e+002
  5.0640000e+002
  5.9940000e+002
  5.4840000e+002
  5.0820000e+002
  5.4900000e+002
  1.5102000e+003
  1.6626000e+003
  9.1620000e+002
  6.0480000e+002
  5.2260000e+002
  4.6200000e+002
  5.7600000e+002
  1.9566000e+003
  1.9998000e+003
  5.2200000e+002
  5.3700000e+002
  5.5020000e+002
  4.6620000e+002
  1.3950000e+003
  1.5018000e+003
  8.0520000e+002
  4.8360000e+002
  5.0760000e+002
  5.1420000e+002
  1.6182000e+003
  1.6308000e+003
  1.0716000e+003
  5.0100000e+002
  5.1480000e+002
  7.0800000e+002
  1.9746000e+003
  1.9950000e+003
  5.5380000e+002
  5.2200000e+002
  9.8160000e+002
  1.8480000e+003
  1.8456000e+003
  4.3020000e+002
  5.5740000e+002
  1.5042000e+003
  1.5396000e+003
  1.2786000e+003
  5.5560000e+002
  5.1480000e+002
  1.2546000e+003
  1.5180000e+003
  1.5114000e+003
  4.5360000e+002
  5.4060000e+002
  1.8018000e+003
  1.8558000e+003
  9.6180000e+002
  4.8780000e+002
  1.8270000e+003
  1.8360000e+003
  9.1680000e+002
  4.8720000e+002
  1.4220000e+003
  1.4202000e+003
  1.2486000e+003
  5.0820000e+002
  9.4200000e+002
  1.9236000e+003
  1.8708000e+003
  4.9920000e+002
  4.3140000e+002
  5.9820000e+002
  1.8246000e+003
  1.7700000e+003
  4.1880000e+002
  5.1180000e+002
  4.8780000e+002
  4.4520000e+002
  4.8000000e+002
  5.0520000e+002
  7.8600000e+002
  1.5696000e+003
  1.5558000e+003
  4.3440000e+002
  4.0800000e+002
  4.8480000e+002
  5.0220000e+002
  4.0500000e+002
  4.8240000e+002
  5.1000000e+002
  4.6740000e+002
  4.5900000e+002
  4.6380000e+002
  4.7880000e+002
  4.2120000e+002
  4.5780000e+002
  5.0520000e+002
  4.4100000e+002
  4.6980000e+002
  4.9740000e+002
  5.0460000e+002
  4.2540000e+002
  4.7520000e+002
  4.6020000e+002
  4.5960000e+002
  4.3980000e+002
  5.0580000e+002
  5.0040000e+002
  4.1940000e+002
  4.7940000e+002
  5.0700000e+002
  4.6440000e+002
  4.7520000e+002
  4.7580000e+002
  4.9260000e+002
  4.0920000e+002
  4.8480000e+002
  5.0700000e+002
  4.1760000e+002
  5.0640000e+002
  5.0580000e+002
  5.0340000e+002
  4.2960000e+002
  4.7940000e+002
  4.7880000e+002
  4.5660000e+002
  4.6620000e+002
  5.2620000e+002
  4.5360000e+002
  4.6320000e+002
  4.6920000e+002
  5.0520000e+002
  4.9980000e+002
  4.8960000e+002
  5.6280000e+002
  5.2980000e+002
  4.5120000e+002
  5.1120000e+002
  4.8840000e+002
  4.6620000e+002
  4.2600000e+002
  5.2200000e+002
  6.4320000e+002
  4.7340000e+002
  5.3280000e+002
  5.9640000e+002
  4.8300000e+002
  4.9620000e+002
  5.0880000e+002
  4.8960000e+002
  5.1360000e+002
  4.9140000e+002
  6.5580000e+002
  5.4240000e+002
  1.7532000e+003
  2.1006000e+003
  2.2854000e+003
  2.4096000e+003
  4.9800000e+002
  5.4120000e+002
  5.6880000e+002
  4.8180000e+002
  6.0360000e+002
  8.3400000e+002
  1.6992000e+003
  1.6428000e+003
  5.2860000e+002
  5.7780000e+002
  4.7280000e+002
  1.1184000e+003
  1.3734000e+003
  1.0998000e+003
  5.5860000e+002
  5.4660000e+002
  5.1660000e+002
  1.3218000e+003
  1.3380000e+003
  1.3656000e+003
  4.8240000e+002
  6.1380000e+002
  5.2320000e+002
  5.0760000e+002
  5.2620000e+002
  5.5080000e+002
  1.2288000e+003
  1.3668000e+003
  1.3716000e+003
  5.7240000e+002
  5.2260000e+002
  5.8740000e+002
  1.0644000e+003
  1.4544000e+003
  1.5642000e+003
  5.5800000e+002
  5.6040000e+002
  9.7860000e+002
  1.5240000e+003
  1.6440000e+003
  5.3880000e+002
  5.3460000e+002
  1.9974000e+003
  2.0658000e+003
  2.2686000e+003
  1.8240000e+003
  5.2560000e+002
  6.5220000e+002
  1.7982000e+003
  2.0088000e+003
  7.1580000e+002
  4.3260000e+002
  1.8114000e+003
  1.8276000e+003
  1.0362000e+003
  4.4580000e+002
  5.2920000e+002
  4.2420000e+002
  4.9920000e+002
  1.3842000e+003
  1.4640000e+003
  4.6020000e+002
  4.2720000e+002
  4.5060000e+002
  5.2440000e+002
  5.1240000e+002
  5.2500000e+002
  4.7040000e+002
  5.0100000e+002
  4.1580000e+002
  5.2620000e+002
  4.8660000e+002
  3.8580000e+002
  4.0800000e+002
  5.1180000e+002
  5.6820000e+002
  5.0520000e+002
  4.6860000e+002
  5.0760000e+002
  4.4820000e+002
  4.8420000e+002
  5.2800000e+002
  3.7320000e+002
  4.0440000e+002
  4.6380000e+002
  5.7840000e+002
  4.4820000e+002
  4.7520000e+002
  5.0220000e+002
  5.1120000e+002
  4.6620000e+002
  5.4900000e+002
  4.1400000e+002
  4.3200000e+002
  4.3620000e+002
  5.5740000e+002
  5.0220000e+002
  4.1460000e+002
  4.4280000e+002
  5.5800000e+002
  4.8480000e+002
  5.0760000e+002
  4.5720000e+002
  4.5720000e+002
  4.8180000e+002
  5.2020000e+002
  5.0280000e+002
  3.7440000e+002
  4.1580000e+002
  5.6760000e+002
  5.0100000e+002
  4.2660000e+002
  4.6500000e+002
  4.3980000e+002
  5.5860000e+002
  4.9740000e+002
  4.8120000e+002
  4.3740000e+002
  3.8580000e+002
  4.6320000e+002
  5.2620000e+002
  4.9920000e+002
  4.1040000e+002
  7.2780000e+002
  2.1456000e+003
  2.2740000e+003
  2.2692000e+003
  6.9300000e+002
  5.2740000e+002
  4.8660000e+002
  5.0100000e+002
  5.6820000e+002
  6.3720000e+002
  1.2012000e+003
  1.0458000e+003
  1.1226000e+003
  1.3740000e+003
  3.0936000e+003
  3.0204000e+003
  1.7184000e+003
  1.1778000e+003
  1.2666000e+003
  1.3878000e+003
  1.2150000e+003
  1.0842000e+003
  1.1304000e+003
  1.2234000e+003
  1.1334000e+003
  1.0806000e+003
  1.1568000e+003
  2.0454000e+003
  2.0910000e+003
  1.0464000e+003
  9.1140000e+002
  8.5620000e+002
  1.3974000e+003
  2.0634000e+003
  2.4354000e+003
  2.2968000e+003
  9.8760000e+002
  5.3760000e+002
  4.9620000e+002
  6.3240000e+002
  7.1460000e+002
  1.6836000e+003
  1.6452000e+003
  1.2066000e+003
  6.9120000e+002
  5.4300000e+002
  5.2920000e+002
  1.2096000e+003
  1.4238000e+003
  1.2432000e+003
  5.8800000e+002
  4.7340000e+002
  4.3920000e+002
  1.5198000e+003
  1.5264000e+003
  1.1934000e+003
  5.2260000e+002
  5.1180000e+002
  9.7800000e+002
  1.6206000e+003
  1.5042000e+003
  4.7040000e+002
  4.5420000e+002
  7.3620000e+002
  1.8588000e+003
  1.8438000e+003
  4.0620000e+002
  4.6500000e+002
  1.8708000e+003
  1.9482000e+003
  6.9420000e+002
  4.5960000e+002
  4.8720000e+002
  1.7040000e+003
  2.2134000e+003
  2.2374000e+003
  2.1402000e+003
  8.6400000e+002
  6.7500000e+002
  5.1600000e+002
  4.7220000e+002
  1.6158000e+003
  1.8318000e+003
  9.0480000e+002
  4.4160000e+002
  5.1660000e+002
  4.1700000e+002
  3.9900000e+002
  4.5000000e+002
  4.9380000e+002
  5.0460000e+002
  5.1780000e+002
  4.9860000e+002
  4.7820000e+002
  4.2960000e+002
  4.9680000e+002
  4.1160000e+002
  4.1280000e+002
  4.0140000e+002
  5.7480000e+002
  4.8180000e+002
  4.2120000e+002
  4.3080000e+002
  4.9500000e+002
  5.0820000e+002
  5.1960000e+002
  4.4280000e+002
  4.4400000e+002
  4.3740000e+002
  4.9260000e+002
  4.9680000e+002
  3.5220000e+002
  4.4040000e+002
  5.7300000e+002
  6.5760000e+002
  7.2600000e+002
  6.9840000e+002
  5.4120000e+002
  7.4820000e+002
  6.4320000e+002
  7.0500000e+002
  5.7120000e+002
  5.6280000e+002
  5.8740000e+002
  6.4680000e+002
  6.1140000e+002
  5.5080000e+002
  6.3060000e+002
  6.4140000e+002
  5.6280000e+002
  5.7480000e+002
  1.0152000e+003
  7.0380000e+002
  5.5440000e+002
  8.5200000e+002
  8.0760000e+002
  6.9420000e+002
  6.9660000e+002
  7.4760000e+002
  1.2978000e+003
  2.6118000e+003
  2.4846000e+003
  2.0910000e+003
  7.4760000e+002
  7.3080000e+002
  8.3160000e+002
  8.4720000e+002
  6.8400000e+002
  8.3940000e+002
  2.9718000e+003
  2.7942000e+003
  2.2956000e+003
  2.1852000e+003
  2.0358000e+003
  1.0536000e+003
  1.0764000e+003
  2.1192000e+003
  3.5040000e+003
  3.7884000e+003
  3.3972000e+003
  2.2182000e+003
  1.4334000e+003
  2.1252000e+003
  1.3992000e+003
  2.8140000e+003
  4.3284000e+003
  4.8978000e+003
  3.0252000e+003
  1.6080000e+003
  1.2732000e+003
  1.7310000e+003
  2.3544000e+003
  1.7520000e+003
  6.2280000e+002
  6.6000000e+002
  4.7220000e+002
  1.0128000e+003
  4.8600000e+002
  5.5080000e+002
  1.6116000e+003
  1.7328000e+003
  5.5680000e+002
  5.2920000e+002
  5.4300000e+002
  5.3280000e+002
  5.4720000e+002
  5.6160000e+002
  5.6400000e+002
  5.4060000e+002
  5.0400000e+002
  5.5980000e+002
  5.8860000e+002
  4.7280000e+002
  4.6380000e+002
  5.3400000e+002
  2.0724000e+003
  2.2848000e+003
  2.2080000e+003
  1.3620000e+003
  5.4480000e+002
  4.6740000e+002
  5.4780000e+002
  5.4000000e+002
  4.9860000e+002
  4.3080000e+002
  7.4400000e+002
  2.5944000e+003
  1.7556000e+003
  1.4682000e+003
  1.2810000e+003
  1.2948000e+003
  1.3650000e+003
  1.4832000e+003
  2.8242000e+003
  2.8044000e+003
  1.3374000e+003
  1.4310000e+003
  1.7610000e+003
  2.2356000e+003
  3.5046000e+003
  3.8892000e+003
  3.6144000e+003
  2.2476000e+003
  1.6014000e+003
  2.1054000e+003
  1.8618000e+003
  1.7142000e+003
  5.4600000e+002
  4.3500000e+002
  3.9780000e+002
  4.6260000e+002
  4.9800000e+002
  5.1600000e+002
  5.2740000e+002
  1.2384000e+003
  1.3062000e+003
  9.5220000e+002
  5.3700000e+002
  4.3020000e+002
  4.1340000e+002
  4.0080000e+002
  5.6760000e+002
  4.9440000e+002
  4.0020000e+002
  4.5480000e+002
  5.6340000e+002
  4.7880000e+002
  8.1240000e+002
  1.3950000e+003
  1.3572000e+003
  4.9860000e+002
  5.4660000e+002
  5.0280000e+002
  4.1160000e+002
  4.3080000e+002
  5.0640000e+002
  5.0100000e+002
  4.3020000e+002
  4.7880000e+002
  4.9800000e+002
  4.8120000e+002
  4.0320000e+002
  4.7640000e+002
  4.6080000e+002
  4.1220000e+002
  6.0300000e+002
  2.0010000e+003
  2.3040000e+003
  2.2386000e+003
  1.5246000e+003
  6.0660000e+002
  7.6920000e+002
  9.0360000e+002
  9.6900000e+002
  7.7100000e+002
  7.6800000e+002
  8.1360000e+002
  9.3060000e+002
  7.7880000e+002
  8.7720000e+002
  1.0866000e+003
  7.8720000e+002
  8.1900000e+002
  9.4320000e+002
  1.0632000e+003
  7.1880000e+002
  7.6740000e+002
  5.6040000e+002
  5.2860000e+002
  4.2120000e+002
  5.0880000e+002
  5.4540000e+002
  4.9080000e+002
  4.8480000e+002
  4.8660000e+002
  1.7022000e+003
  1.8432000e+003
  5.8560000e+002
  5.4000000e+002
  4.5120000e+002
  6.1740000e+002
  6.2460000e+002
  6.4260000e+002
  1.8492000e+003
  2.3610000e+003
  2.4288000e+003
  1.8252000e+003
  6.0600000e+002
  7.1580000e+002
  8.1360000e+002
  2.0616000e+003
  1.8384000e+003
  1.2384000e+003
  8.5620000e+002
  8.7720000e+002
  7.7280000e+002
  2.0406000e+003
  2.1342000e+003
  6.5520000e+002
  2.2152000e+003
  5.1960000e+002
  1.2678000e+003
  1.8678000e+003
  1.8426000e+003
  9.8760000e+002
  6.6720000e+002
  6.1680000e+002
  4.2420000e+002
  1.9488000e+003
  1.9896000e+003
  7.2720000e+002
  4.5540000e+002
  5.3700000e+002
  1.6410000e+003
  1.9998000e+003
  2.3442000e+003
  2.2692000e+003
  4.8120000e+002
  4.6200000e+002
  5.0220000e+002
  1.6548000e+003
  1.6134000e+003
  9.1020000e+002
  5.2140000e+002
  5.5860000e+002
  1.6188000e+003
  1.5870000e+003
  1.0182000e+003
  4.3980000e+002
  5.0400000e+002
  2.9172000e+003
  2.0250000e+003
  1.3236000e+003
  1.3734000e+003
  1.9326000e+003
  2.3886000e+003
  2.4576000e+003
  1.3770000e+003
  1.4982000e+003
  2.3694000e+003
  2.7336000e+003
  2.4132000e+003
  1.6944000e+003
  1.6920000e+003
  1.8030000e+003
  2.9652000e+003
  2.9640000e+003
  2.2314000e+003
  1.6914000e+003
  1.7256000e+003
  1.0074000e+003
  2.0856000e+003
  2.2722000e+003
  2.1510000e+003
  7.8780000e+002
  5.1360000e+002
  5.6100000e+002
  1.6458000e+003
  1.5132000e+003
  1.1388000e+003
  4.7100000e+002
  1.3302000e+003
  1.4664000e+003
  1.3848000e+003
  4.3560000e+002
  5.4000000e+002
  5.1900000e+002
  1.5720000e+003
  1.4940000e+003
  9.7320000e+002
  5.5380000e+002
  5.1360000e+002
  4.8180000e+002
  4.4160000e+002
  9.1080000e+002
  1.3014000e+003
  1.4670000e+003
  4.7220000e+002
  4.3920000e+002
  4.5660000e+002
  5.4900000e+002
  4.2660000e+002
  4.7220000e+002
  9.3480000e+002
  1.3242000e+003
  1.3890000e+003
  4.7940000e+002
  5.7360000e+002
  6.2520000e+002
  6.7260000e+002
  5.2080000e+002
  5.5800000e+002
  6.4200000e+002
  7.6200000e+002
  7.1280000e+002
  1.7910000e+003
  2.3070000e+003
  2.4336000e+003
  2.1006000e+003
  6.2640000e+002
  6.6060000e+002
  7.5180000e+002
  7.3860000e+002
  7.0560000e+002
  1.3518000e+003
  2.4690000e+003
  2.7660000e+003
  1.5756000e+003
  6.5520000e+002
  6.4620000e+002
  5.7240000e+002
  5.7720000e+002
  6.5040000e+002
  7.3320000e+002
  7.4160000e+002
  1.6950000e+003
  1.7466000e+003
  9.5340000e+002
  8.2080000e+002
  7.0380000e+002
  7.2600000e+002
  9.2640000e+002
  2.0982000e+003
  2.0586000e+003
  1.0734000e+003
  1.1064000e+003
  2.9430000e+003
  3.0054000e+003
  2.8566000e+003
  2.4528000e+003
  2.2806000e+003
  2.1804000e+003
  1.1100000e+003
  1.5792000e+003
  2.3064000e+003
  2.5062000e+003
  1.0056000e+003
  1.0860000e+003
  1.9956000e+003
  2.2236000e+003
  7.0380000e+002
  7.0740000e+002
  1.9392000e+003
  1.9998000e+003
  2.4354000e+003
  5.1660000e+002
  1.8330000e+003
  2.0010000e+003
  1.1196000e+003
  6.5400000e+002
  2.1258000e+003
  1.9998000e+003
  9.0780000e+002
  5.0820000e+002
  2.1420000e+003
  1.9542000e+003
  1.0362000e+003
  5.2020000e+002
  2.0970000e+003
  2.1912000e+003
  2.1468000e+003
  2.0784000e+003
  5.1240000e+002
  1.7394000e+003
  1.7910000e+003
  1.5636000e+003
  5.0520000e+002
  1.8858000e+003
  1.9866000e+003
  1.3938000e+003
  4.1340000e+002
  1.9476000e+003
  1.9902000e+003
  1.4484000e+003
  1.6440000e+003
  3.0198000e+003
  2.0598000e+003
  1.1688000e+003
  2.0508000e+003
  2.9700000e+003
  2.8572000e+003
  1.3758000e+003
  2.0550000e+003
  2.8026000e+003
  2.8104000e+003
  1.3440000e+003
  1.5204000e+003
  3.6780000e+003
  3.9576000e+003
  3.6018000e+003
  2.9988000e+003
  1.2372000e+003
  1.4592000e+003
  1.9770000e+003
  2.4474000e+003
  1.9692000e+003
  2.3184000e+003
  2.9322000e+003
  1.9500000e+003
  7.0680000e+002
  5.2800000e+002
  1.7070000e+003
  2.2380000e+003
  2.0754000e+003
  1.0356000e+003
  4.6260000e+002
  4.7280000e+002
  1.5852000e+003
  1.7310000e+003
  9.5220000e+002
  4.3980000e+002
  1.4394000e+003
  1.4070000e+003
  1.5672000e+003
  4.7400000e+002
  8.4660000e+002
  1.9344000e+003
  1.8966000e+003
  4.9440000e+002
  4.8120000e+002
  1.9350000e+003
  1.8720000e+003
  9.1260000e+002
  4.1640000e+002
  9.3120000e+002
  1.7616000e+003
  1.6842000e+003
  3.9120000e+002
  4.6140000e+002
  1.3146000e+003
  1.4046000e+003
  1.1574000e+003
  4.9380000e+002
  4.6500000e+002
  5.9400000e+002
  1.9482000e+003
  2.2152000e+003
  2.1528000e+003
  1.8360000e+003
  6.9240000e+002
  6.9060000e+002
  7.6200000e+002
  1.1628000e+003
  1.5036000e+003
  1.7142000e+003
  6.7260000e+002
  6.0000000e+002
  6.3420000e+002
  5.0160000e+002
  9.1260000e+002
  1.6092000e+003
  1.5978000e+003
  4.1880000e+002
  5.1360000e+002
  5.3640000e+002
  6.6240000e+002
  1.7238000e+003
  1.4826000e+003
  1.1898000e+003
  7.2420000e+002
  1.2516000e+003
  2.1954000e+003
  2.5584000e+003
  2.4546000e+003
  3.7368000e+003
  3.6846000e+003
  2.8242000e+003
  1.8684000e+003
  2.7426000e+003
  2.5824000e+003
  1.3992000e+003
  2.0070000e+003
  3.1368000e+003
  3.0666000e+003
  2.6400000e+003
  2.7126000e+003
  2.7480000e+003
  1.4070000e+003
  1.2600000e+003
  2.4342000e+003
  2.4018000e+003
  1.9968000e+003
  1.3524000e+003
  1.4094000e+003
  1.8912000e+003
  1.6308000e+003
  9.8400000e+002
  2.0592000e+003
  6.1560000e+002
  7.8840000e+002
  1.2204000e+003
  2.0478000e+003
  1.9134000e+003
  5.2680000e+002
  1.0308000e+003
  2.0550000e+003
  2.0826000e+003
  4.5840000e+002
  1.0008000e+003
  1.8360000e+003
  1.9278000e+003
  4.1820000e+002
  1.3866000e+003
  2.0508000e+003
  2.1510000e+003
  2.2134000e+003
  1.1514000e+003
  8.7960000e+002
  1.8960000e+003
  1.9338000e+003
  7.9020000e+002
  7.3920000e+002
  2.0880000e+003
  1.9608000e+003
  6.3060000e+002
  1.0488000e+003
  2.0448000e+003
  1.9188000e+003
  1.2606000e+003
  1.5414000e+003
  2.9232000e+003
  2.1144000e+003
  1.4142000e+003
  1.5564000e+003
  2.7564000e+003
  2.9178000e+003
  1.7898000e+003
  1.4640000e+003
  3.2628000e+003
  2.8494000e+003
  1.8684000e+003
  1.7172000e+003
  3.0978000e+003
  3.1074000e+003
  2.2086000e+003
  1.7448000e+003
  2.0568000e+003
  2.1456000e+003
  1.2822000e+003
  7.4160000e+002
  1.7028000e+003
  1.7388000e+003
  1.2240000e+003
  4.2660000e+002
  8.1540000e+002
  1.9884000e+003
  2.1624000e+003
  2.1846000e+003
  1.7256000e+003
  5.3940000e+002
  1.0974000e+003
  1.5738000e+003
  1.5816000e+003
  3.9420000e+002
  8.6400000e+002
  1.7442000e+003
  1.8852000e+003
  4.5240000e+002
  5.5800000e+002
  1.8348000e+003
  1.9674000e+003
  5.1780000e+002
  4.3920000e+002
  1.7250000e+003
  1.7094000e+003
  1.1376000e+003
  4.8420000e+002
  5.7000000e+002
  1.9230000e+003
  1.8954000e+003
  5.8920000e+002
  5.2320000e+002
  4.3080000e+002
  1.8612000e+003
  1.7088000e+003
  1.0236000e+003
  7.3980000e+002
  7.2000000e+002
  7.5660000e+002
  1.2162000e+003
  1.5522000e+003
  1.7004000e+003
  7.4160000e+002
  4.9860000e+002
  5.5740000e+002
  8.7900000e+002
  1.9626000e+003
  2.2302000e+003
  2.2032000e+003
  1.4034000e+003
  4.1700000e+002
  4.2960000e+002
  5.3580000e+002
  4.5600000e+002
  1.9284000e+003
  1.9428000e+003
  6.9180000e+002
  4.6440000e+002
  9.1920000e+002
  1.8696000e+003
  1.8534000e+003
  4.4220000e+002
  5.3760000e+002
  6.5760000e+002
  1.9626000e+003
  2.0040000e+003
  5.4300000e+002
  4.5000000e+002
  1.3692000e+003
  1.4274000e+003
  1.5204000e+003
  4.5060000e+002
  7.8480000e+002
  1.8876000e+003
  1.9176000e+003
  7.7040000e+002
  5.6520000e+002
  1.8726000e+003
  1.9338000e+003
  8.0940000e+002
  5.6520000e+002
  8.8200000e+002
  1.9704000e+003
  2.0316000e+003
  4.7820000e+002
  4.8180000e+002
  1.5504000e+003
  1.9890000e+003
  2.2068000e+003
  2.1300000e+003
  1.0176000e+003
  6.2640000e+002
  2.0268000e+003
  2.0010000e+003
  6.5640000e+002
  4.4760000e+002
  1.9926000e+003
  2.0154000e+003
  8.6700000e+002
  6.9540000e+002
  1.9542000e+003
  2.0730000e+003
  9.9660000e+002
  7.8240000e+002
  1.9686000e+003
  1.9482000e+003
  8.5500000e+002
  1.2786000e+003
  1.9902000e+003
  1.8474000e+003
  5.8500000e+002
  1.2984000e+003
  1.8198000e+003
  1.8210000e+003
  5.1720000e+002
  1.6500000e+003
  1.6464000e+003
  1.5504000e+003
  5.7600000e+002
  1.9974000e+003
  1.9320000e+003
  1.2804000e+003
  8.8800000e+002
  2.0340000e+003
  2.0130000e+003
  9.1860000e+002
  1.6170000e+003
  1.7028000e+003
  1.7496000e+003
  4.9440000e+002
  1.9944000e+003
  2.0412000e+003
  2.1714000e+003
  2.1504000e+003
  9.8760000e+002
  1.7448000e+003
  1.7820000e+003
  1.8108000e+003
  5.0220000e+002
  1.4370000e+003
  1.6842000e+003
  1.7928000e+003
  4.9860000e+002
  1.8330000e+003
  1.7382000e+003
  1.5084000e+003
  4.5060000e+002
  1.9614000e+003
  2.0010000e+003
  9.1800000e+002
  3.8400000e+002
  1.8714000e+003
  2.0418000e+003
  9.4140000e+002
  4.8900000e+002
  1.3536000e+003
  1.3662000e+003
  1.4778000e+003
  5.0520000e+002
  6.6780000e+002
  1.9488000e+003
  1.9122000e+003
  4.9920000e+002
  4.9020000e+002
  6.8280000e+002
  1.8492000e+003
  1.8558000e+003
  4.2360000e+002
  4.4100000e+002
  5.6040000e+002
  1.8564000e+003
  1.8834000e+003
  5.9940000e+002
  4.9020000e+002
  4.3560000e+002
  4.5000000e+002
  1.1304000e+003
  1.9524000e+003
  2.2308000e+003
  2.2506000e+003
  9.2160000e+002
  4.0260000e+002
  4.3080000e+002
  4.9500000e+002
  4.6080000e+002
  1.3050000e+003
  1.3596000e+003
  1.0764000e+003
  4.0620000e+002
  4.4760000e+002
  4.0680000e+002
  4.9080000e+002
  3.9180000e+002
  1.9506000e+003
  1.9272000e+003
  3.5400000e+002
  4.2840000e+002
  5.1120000e+002
  4.5780000e+002
  4.2120000e+002
  4.4820000e+002
  6.3780000e+002
  1.4040000e+003
  1.5744000e+003
  4.9200000e+002
  3.8280000e+002
  4.2720000e+002
  5.4540000e+002
  4.9920000e+002
  1.9224000e+003
  1.8888000e+003
  4.8060000e+002
  5.2860000e+002
  4.9920000e+002
  1.8162000e+003
  1.8186000e+003
  9.7680000e+002
  4.9560000e+002
  1.4448000e+003
  1.5564000e+003
  1.5018000e+003
  4.6260000e+002
  1.6458000e+003
  2.0292000e+003
  2.2650000e+003
  2.3340000e+003
  6.2880000e+002
  1.8972000e+003
  2.0892000e+003
  1.4142000e+003
  5.4780000e+002
  2.0826000e+003
  2.0496000e+003
  9.2280000e+002
  1.7082000e+003
  1.7628000e+003
  2.0724000e+003
  5.1960000e+002
  1.9890000e+003
  2.0598000e+003
  1.1424000e+003
  1.1460000e+003
  2.0826000e+003
  2.0460000e+003
  1.0422000e+003
  1.4562000e+003
  2.0172000e+003
  1.9872000e+003
  5.8860000e+002
  1.7436000e+003
  1.8438000e+003
  1.7844000e+003
  4.8300000e+002
  1.9602000e+003
  1.9686000e+003
  1.5534000e+003
  9.2940000e+002
  1.9650000e+003
  1.9788000e+003
  1.6158000e+003
  1.0464000e+003
  2.0814000e+003
  2.0328000e+003
  1.3494000e+003
  1.3920000e+003
  2.1762000e+003
  2.0154000e+003
  9.0720000e+002
  1.5672000e+003
  2.0370000e+003
  2.1138000e+003
  2.0358000e+003
  1.7952000e+003
  1.3770000e+003
  1.9002000e+003
  1.9470000e+003
  1.0020000e+003
  1.6332000e+003
  1.8234000e+003
  1.9734000e+003
  7.0860000e+002
  1.7850000e+003
  1.7322000e+003
  1.5498000e+003
  8.2440000e+002
  1.9350000e+003
  1.9800000e+003
  5.5860000e+002
  9.2880000e+002
  1.7682000e+003
  1.8402000e+003
  4.8960000e+002
  3.5400000e+002
  1.5996000e+003
  1.7052000e+003
  1.0518000e+003
  4.2720000e+002
  4.3740000e+002
  1.1556000e+003
  1.3116000e+003
  1.3266000e+003
  4.7760000e+002
  3.3840000e+002
  4.5600000e+002
  4.7700000e+002
  1.4226000e+003
  1.4016000e+003
  9.0480000e+002
  5.5260000e+002
  4.3860000e+002
  5.1120000e+002
  4.8660000e+002
  3.4080000e+002
  1.0560000e+003
  1.9704000e+003
  2.2056000e+003
  2.2164000e+003
  9.5820000e+002
  4.8420000e+002
  5.3040000e+002
  4.1220000e+002
  5.0940000e+002
  3.7740000e+002
  3.9360000e+002
  4.2540000e+002
  5.4360000e+002
  4.5240000e+002
  4.3680000e+002
  1.2582000e+003
  1.3368000e+003
  1.0488000e+003
  4.4520000e+002
  4.4820000e+002
  4.0800000e+002
  3.8880000e+002
  5.0940000e+002
  1.7694000e+003
  1.7388000e+003
  4.1940000e+002
  4.9020000e+002
  4.4640000e+002
  4.6140000e+002
  8.9580000e+002
  1.5582000e+003
  1.5558000e+003
  4.3680000e+002
  5.5020000e+002
  3.9840000e+002
  1.6656000e+003
  1.6362000e+003
  9.3300000e+002
  4.0140000e+002
  4.4760000e+002
  1.1448000e+003
  1.3122000e+003
  1.4994000e+003
  5.2860000e+002
  5.5560000e+002
  9.8640000e+002
  2.0328000e+003
  2.3418000e+003
  2.7648000e+003
  1.2942000e+003
  2.4402000e+003
  1.6980000e+003
  2.5386000e+003
  2.3250000e+003
  2.9136000e+003
  1.8618000e+003
  3.3114000e+003
  4.6950000e+003
  3.2646000e+003
  1.9872000e+003
  1.1802000e+003
  1.2762000e+003
  1.9224000e+003
  4.1076000e+003
  1.9260000e+003
  4.2960000e+002
  5.6760000e+002
  1.4766000e+003
  2.1432000e+003
  2.1972000e+003
  1.6422000e+003
  5.1540000e+002
  4.8720000e+002
  1.4364000e+003
  1.4202000e+003
  1.2642000e+003
  4.2840000e+002
  4.4700000e+002
  1.7580000e+003
  1.7142000e+003
  8.7060000e+002
  4.8120000e+002
  5.1540000e+002
  1.6848000e+003
  1.6560000e+003
  9.8460000e+002
  4.6140000e+002
  4.1700000e+002
  1.9338000e+003
  1.9356000e+003
  7.7100000e+002
  4.4520000e+002
  5.1120000e+002
  1.8690000e+003
  1.9740000e+003
  6.5520000e+002
  4.6620000e+002
  1.2780000e+003
  2.9070000e+003
  2.0958000e+003
  1.2438000e+003
  1.3716000e+003
  1.5660000e+003
  2.7210000e+003
  2.8404000e+003
  1.3404000e+003
  1.3674000e+003
  1.7676000e+003
  3.0282000e+003
  2.6784000e+003
  2.2932000e+003
  3.3696000e+003
  3.4308000e+003
  3.5298000e+003
  1.8486000e+003
  1.5714000e+003
  1.5408000e+003
  1.6740000e+003
  1.1184000e+003
  4.8180000e+002
  4.8180000e+002
  1.1286000e+003
  1.3062000e+003
  1.5342000e+003
  5.1480000e+002
  4.1580000e+002
  4.4280000e+002
  1.5486000e+003
  1.7232000e+003
  9.7500000e+002
  5.0700000e+002
  3.6540000e+002
  6.2220000e+002
  1.5306000e+003
  1.6776000e+003
  4.5240000e+002
  4.2420000e+002
  4.6920000e+002
  4.8960000e+002
  4.7340000e+002
  1.6968000e+003
  1.5648000e+003
  6.8220000e+002
  3.9180000e+002
  5.5980000e+002
  4.7940000e+002
  4.7280000e+002
  4.2300000e+002
  4.9440000e+002
  4.5060000e+002
  4.4820000e+002
  8.9220000e+002
  1.9134000e+003
  2.1510000e+003
  2.2680000e+003
  1.2522000e+003
  3.7320000e+002
  4.8540000e+002
  4.9620000e+002
  4.4400000e+002
  4.3920000e+002
  4.3860000e+002
  4.3860000e+002
  5.4120000e+002
  1.2522000e+003
  1.4928000e+003
  1.4394000e+003
  8.0340000e+002
  6.2580000e+002
  7.2000000e+002
  6.5520000e+002
  7.0920000e+002
  2.0100000e+003
  1.9788000e+003
  5.6340000e+002
  6.6120000e+002
  1.8234000e+003
  2.3994000e+003
  2.4246000e+003
  2.4600000e+003
  8.3520000e+002
  2.9196000e+003
  2.8560000e+003
  2.1048000e+003
  2.6808000e+003
  2.7192000e+003
  2.1582000e+003
  1.6620000e+003
  1.2942000e+003
  9.1560000e+002
  1.0668000e+003
  2.2194000e+003
  1.9914000e+003
  1.6770000e+003
  2.7090000e+003
  4.1082000e+003
  3.3360000e+003
  3.3426000e+003
  2.4558000e+003
  2.5146000e+003
  1.5936000e+003
  1.2966000e+003
  1.3566000e+003
  1.4484000e+003
  1.1484000e+003
  1.8516000e+003
  2.2518000e+003
  2.4876000e+003
  2.4570000e+003
  6.3120000e+002
  5.8860000e+002
  1.9224000e+003
  5.0280000e+002
  5.2080000e+002
  5.1840000e+002
  1.8144000e+003
  1.7724000e+003
  7.2060000e+002
  4.8060000e+002
  4.8120000e+002
  1.9074000e+003
  1.8612000e+003
  8.0280000e+002
  4.8060000e+002
  6.2040000e+002
  1.9314000e+003
  1.8870000e+003
  5.9460000e+002
  5.0820000e+002
  1.8342000e+003
  1.8186000e+003
  9.5160000e+002
  4.1760000e+002
  1.2084000e+003
  1.5582000e+003
  1.5768000e+003
  4.1640000e+002
  4.5960000e+002
  1.7238000e+003
  1.8300000e+003
  8.6580000e+002
  1.2996000e+003
  2.5350000e+003
  2.8944000e+003
  3.1416000e+003
  3.0630000e+003
  1.5354000e+003
  1.3284000e+003
  1.4388000e+003
  2.0478000e+003
  2.1732000e+003
  2.0424000e+003
  1.6728000e+003
  1.5444000e+003
  2.5236000e+003
  3.5916000e+003
  3.2070000e+003
  1.8804000e+003
  1.6752000e+003
  1.7424000e+003
  2.3532000e+003
  2.0820000e+003
  3.4230000e+003
  3.0474000e+003
  2.1702000e+003
  6.9900000e+002
  6.4920000e+002
  4.3500000e+002
  7.0920000e+002
  2.3682000e+003
  2.0076000e+003
  1.8132000e+003
  5.3880000e+002
  4.2840000e+002
  4.0860000e+002
  4.6680000e+002
  5.3760000e+002
  1.8978000e+003
  1.4868000e+003
  6.2580000e+002
  6.2160000e+002
  6.7620000e+002
  8.6100000e+002
  5.6760000e+002
  5.7000000e+002
  5.7360000e+002
  8.5380000e+002
  4.7160000e+002
  4.0440000e+002
  4.6380000e+002
  5.8140000e+002
  4.7340000e+002
  5.2800000e+002
  4.5180000e+002
  5.0880000e+002
  4.6980000e+002
  4.9620000e+002
  5.0400000e+002
  3.6540000e+002
  4.7220000e+002
  5.6340000e+002
  5.5380000e+002
  4.8840000e+002
  5.8020000e+002
  5.3520000e+002
  6.0300000e+002
  7.8780000e+002
  7.6020000e+002
  1.0584000e+003
  9.2700000e+002
  1.0080000e+003
  9.5040000e+002
  1.1418000e+003
  8.2020000e+002
  1.1034000e+003
  9.4500000e+002
  8.6940000e+002
  7.3620000e+002
  5.7660000e+002
  6.1260000e+002
  4.5000000e+002
  6.4680000e+002
  5.9280000e+002
  5.7600000e+002
  6.2220000e+002
  6.8340000e+002
  6.6900000e+002
  6.4740000e+002
  6.7200000e+002
  7.8000000e+002
  7.7460000e+002
  8.9280000e+002
  2.0298000e+003
  2.2968000e+003
  2.2800000e+003
  4.2420000e+003
  4.5054000e+003
  2.2008000e+003
  1.3332000e+003
  9.2520000e+002
  9.9720000e+002
  1.9458000e+003
  1.8138000e+003
  1.5348000e+003
  1.0728000e+003
  1.0356000e+003
  2.8206000e+003
  3.2778000e+003
  3.6402000e+003
  3.8838000e+003
  2.6424000e+003
  1.5870000e+003
  6.7560000e+002
  1.3512000e+003
  1.4598000e+003
  5.3340000e+002
  5.8020000e+002
  5.8740000e+002
  4.9560000e+002
  1.3476000e+003
  2.0970000e+003
  2.3196000e+003
  2.3352000e+003
  5.0820000e+002
  5.4060000e+002
  7.1100000e+002
  1.7526000e+003
  1.7604000e+003
  5.3460000e+002
  4.2000000e+002
  8.9820000e+002
  1.7166000e+003
  1.7106000e+003
  4.5540000e+002
  5.4300000e+002
  9.6180000e+002
  1.5750000e+003
  1.5972000e+003
  4.9740000e+002
  4.7100000e+002
  8.9460000e+002
  1.5594000e+003
  1.7016000e+003
  4.9980000e+002
  9.3840000e+002
  2.6802000e+003
  1.8558000e+003
  1.2990000e+003
  1.3266000e+003
  2.4600000e+003
  2.4252000e+003
  2.0208000e+003
  1.3536000e+003
  1.4274000e+003
  1.9908000e+003
  2.7528000e+003
  1.6452000e+003
  9.9240000e+002
  4.7580000e+002
  1.7442000e+003
  2.1672000e+003
  2.1090000e+003
  2.1726000e+003
  5.3820000e+002
  5.3820000e+002
  4.5240000e+002
  6.4080000e+002
  1.7598000e+003
  1.7616000e+003
  4.8600000e+002
  4.1760000e+002
  5.3160000e+002
  4.8840000e+002
  4.8180000e+002
  4.4520000e+002
  3.9600000e+002
  5.1180000e+002
  4.9860000e+002
  4.4580000e+002
  4.4580000e+002
  4.3980000e+002
  5.5740000e+002
  5.0760000e+002
  5.6280000e+002
  6.0360000e+002
  5.4540000e+002
  6.1020000e+002
  6.8580000e+002
  6.2820000e+002
  5.3340000e+002
  5.4180000e+002
  4.9860000e+002
  4.4160000e+002
  4.4580000e+002
  5.4780000e+002
  5.2920000e+002
  4.6200000e+002
  4.6020000e+002
  5.0100000e+002
  4.9980000e+002
  5.1600000e+002
  5.0220000e+002
  4.8180000e+002
  4.1220000e+002
  5.2800000e+002
  5.6940000e+002
  4.4940000e+002
  5.3640000e+002
  5.4840000e+002
  5.7660000e+002
  5.4120000e+002
  6.5040000e+002
  7.9320000e+002
  7.0560000e+002
  7.8120000e+002
  6.8940000e+002
  8.2560000e+002
  7.2780000e+002
  7.5420000e+002
  7.2960000e+002
  6.6840000e+002
  6.2760000e+002
  7.6260000e+002
  6.6240000e+002
  5.6040000e+002
  6.0240000e+002
  6.3840000e+002
  6.5280000e+002
  7.3680000e+002
  8.8380000e+002
  7.8780000e+002
  8.3340000e+002
  8.6880000e+002
  8.2080000e+002
  3.2100000e+003
  3.7152000e+003
  3.9384000e+003
  2.3430000e+003
  1.2504000e+003
  9.3000000e+002
  1.0836000e+003
  1.2042000e+003
  3.5346000e+003
  3.0576000e+003
  4.0080000e+003
  3.1050000e+003
  1.3662000e+003
  1.0872000e+003
  2.0700000e+003
  1.7760000e+003
  2.3064000e+003
  2.5926000e+003
  2.5044000e+003
  1.0584000e+003
  8.5020000e+002
  1.6968000e+003
  2.2728000e+003
  4.1544000e+003
  2.1870000e+003
  1.5462000e+003
  5.8740000e+002
  1.9428000e+003
  2.2962000e+003
  2.3610000e+003
  1.6452000e+003
  5.3460000e+002
  4.6020000e+002
  4.2420000e+002
  5.1480000e+002
  5.2380000e+002
  5.1060000e+002
  5.1780000e+002
  1.9632000e+003
  1.9356000e+003
  4.6500000e+002
  5.2620000e+002
  5.3520000e+002
  4.7160000e+002
  4.9920000e+002
  1.2114000e+003
  1.3434000e+003
  1.3686000e+003
  4.8120000e+002
  4.9560000e+002
  5.2080000e+002
  4.4100000e+002
  1.9698000e+003
  1.9440000e+003
  5.6400000e+002
  8.5020000e+002
  1.0104000e+003
  1.1316000e+003
  2.4552000e+003
  2.3244000e+003
  1.0734000e+003
  1.0254000e+003
  1.2006000e+003
  2.5404000e+003
  2.4948000e+003
  9.6660000e+002
  9.9840000e+002
  1.1430000e+003
  1.1628000e+003
  2.5200000e+003
  2.3556000e+003
  1.2582000e+003
  1.2066000e+003
  1.1244000e+003
  1.2126000e+003
  1.6758000e+003
  1.1268000e+003
  1.0998000e+003
  1.0392000e+003
  9.8460000e+002
  6.2580000e+002
  5.0460000e+002
  4.6380000e+002
  4.3020000e+002
  4.5240000e+002
  4.8960000e+002
  3.9900000e+002
  8.1240000e+002
  2.2380000e+003
  2.2632000e+003
  2.2584000e+003
  4.8000000e+002
  4.9440000e+002
  4.6440000e+002
  5.1840000e+002
  4.9620000e+002
  4.5960000e+002
  4.2480000e+002
  5.4420000e+002
  4.2780000e+002
  4.0920000e+002
  4.1940000e+002
  5.4060000e+002
  4.9500000e+002
  4.5360000e+002
  4.6800000e+002
  4.9260000e+002
  4.9200000e+002
  5.2500000e+002
  4.2660000e+002
  4.4940000e+002
  4.0260000e+002
  5.4180000e+002
  4.9260000e+002
  3.6900000e+002
  5.2500000e+002
  5.4540000e+002
  6.3480000e+002
  5.7000000e+002
  6.1500000e+002
  5.8800000e+002
  6.0660000e+002
  6.1800000e+002
  6.6120000e+002
  5.7660000e+002
  6.0540000e+002
  5.8260000e+002
  6.8160000e+002
  6.7260000e+002
  6.6420000e+002
  7.0380000e+002
  7.0560000e+002
  6.2040000e+002
  6.7620000e+002
  7.0380000e+002
  6.3180000e+002
  6.8940000e+002
  9.0900000e+002
  8.4240000e+002
  9.3660000e+002
  8.3700000e+002
  9.6840000e+002
  9.9540000e+002
  1.2252000e+003
  2.4594000e+003
  2.7480000e+003
  3.0012000e+003
  3.1374000e+003
  1.8726000e+003
  1.0026000e+003
  6.5880000e+002
  3.1518000e+003
  3.2652000e+003
  2.7804000e+003
  1.1934000e+003
  9.3480000e+002
  1.1874000e+003
  1.3866000e+003
  1.5738000e+003
  2.3250000e+003
  2.7972000e+003
  1.4544000e+003
  1.2564000e+003
  1.1556000e+003
  1.0092000e+003
  2.3532000e+003
  2.5302000e+003
  6.3480000e+002
  4.9860000e+002
  6.8100000e+002
  5.1300000e+002
  4.7220000e+002
  5.0340000e+002
  6.0480000e+002
  5.1540000e+002
  4.6080000e+002
  5.2860000e+002
  5.7420000e+002
  4.8900000e+002
  4.9740000e+002
  5.2260000e+002
  5.8560000e+002
  5.1120000e+002
  5.3580000e+002
  5.1660000e+002
  4.9980000e+002
  4.9740000e+002
  5.9220000e+002
  5.1240000e+002
  4.5300000e+002
  5.3040000e+002
  5.6280000e+002
  5.0700000e+002
  4.1580000e+002
  4.6740000e+002
  5.8800000e+002
  4.6980000e+002
  1.2300000e+003
  2.1336000e+003
  2.7468000e+003
  2.3496000e+003
  1.0608000e+003
  9.5820000e+002
  9.1260000e+002
  9.9600000e+002
  1.1244000e+003
  1.0362000e+003
  9.4020000e+002
  1.0182000e+003
  1.0476000e+003
  1.0566000e+003
  1.0212000e+003
  1.0290000e+003
  1.5720000e+003
  2.1738000e+003
  1.1142000e+003
  1.0332000e+003
  4.6380000e+002
  4.5300000e+002
  6.2940000e+002
  6.0600000e+002
  4.3380000e+002
  4.0200000e+002
  5.6160000e+002
  4.8420000e+002
  4.3380000e+002
  4.4160000e+002
  4.9620000e+002
  5.0880000e+002
  4.9260000e+002
  4.6860000e+002
  3.7140000e+002
  4.5960000e+002
  4.5840000e+002
  4.8660000e+002
  4.1700000e+002
  4.5240000e+002
  5.7240000e+002
  4.9140000e+002
  3.9840000e+002
  4.5540000e+002
  4.0020000e+002
  5.1540000e+002
  4.4700000e+002
  4.8660000e+002
  4.8720000e+002
  3.5700000e+002
  4.7100000e+002
  4.9140000e+002
  4.5960000e+002
  1.0554000e+003
  2.3790000e+003
  2.3538000e+003
  1.9980000e+003
  5.3640000e+002
  5.4060000e+002
  5.2380000e+002
  9.7260000e+002
  1.1370000e+003
  6.6468000e+003
  6.5802000e+003
  6.7902000e+003
  7.0980000e+003
  6.5136000e+003
  4.1106000e+003
  6.7200000e+003
  6.6066000e+003
  3.4794000e+003
  7.2960000e+002
  7.8960000e+002
  8.2080000e+002
  8.2800000e+002
  6.5340000e+002
  8.1660000e+002
  7.7040000e+002
  7.2060000e+002
  6.8880000e+002
  9.5340000e+002
  1.7832000e+003
  2.4384000e+003
  2.2530000e+003
  2.0784000e+003
  1.1076000e+003
  1.3206000e+003
  9.3060000e+002
  9.1080000e+002
  1.0230000e+003
  8.2380000e+002
  9.0000000e+002
  9.2820000e+002
  2.0424000e+003
  2.9370000e+003
  3.0864000e+003
  3.2064000e+003
  2.9454000e+003
  1.4688000e+003
  1.4664000e+003
  1.4130000e+003
  1.5258000e+003
  1.5060000e+003
  1.3080000e+003
  1.2984000e+003
  1.3314000e+003
  1.2186000e+003
  1.3092000e+003
  1.5558000e+003
  2.1072000e+003
  1.4574000e+003
  7.8840000e+002
  7.1880000e+002
  7.8000000e+002
  6.6960000e+002
  5.3640000e+002
  5.1660000e+002
  1.6920000e+003
  5.1120000e+002
  4.7820000e+002
  4.9740000e+002
  5.9040000e+002
  5.0880000e+002
  7.6140000e+002
  1.7088000e+003
  1.7916000e+003
  4.9140000e+002
  4.7040000e+002
  5.1360000e+002
  5.9400000e+002
  6.1920000e+002
  1.8912000e+003
  2.0052000e+003
  5.7900000e+002
  5.1120000e+002
  5.2320000e+002
  5.2020000e+002
  1.8924000e+003
  1.9404000e+003
  4.9200000e+002
  3.9600000e+002
  4.5120000e+002
  4.9320000e+002
  5.0880000e+002
  1.4064000e+003
  1.3200000e+003
  1.0374000e+003
  5.0940000e+002
  4.1400000e+002
  4.4040000e+002
  1.4868000e+003
  1.5258000e+003
  1.0116000e+003
  4.6740000e+002
  5.0340000e+002
  4.0320000e+002
  4.3680000e+002
  1.8462000e+003
  1.9602000e+003
  6.1080000e+002
  4.9560000e+002
  1.4178000e+003
  1.5150000e+003
  1.8300000e+003
  1.1148000e+003
  1.6152000e+003
  3.0054000e+003
  2.0820000e+003
  6.8340000e+002
  4.7700000e+002
  3.9720000e+002
  4.5180000e+002
  5.5080000e+002
  1.5846000e+003
  1.5576000e+003
  7.0800000e+002
  5.1420000e+002
  3.9840000e+002
  5.6700000e+002
  5.1780000e+002
  4.5300000e+002
  5.9160000e+002
  5.3340000e+002
  6.1020000e+002
  1.2342000e+003
  1.9038000e+003
  1.2816000e+003
  6.3780000e+002
  7.2300000e+002
  1.2000000e+003
  7.6680000e+002
  6.7740000e+002
  6.9300000e+002
  8.2080000e+002
  8.6580000e+002
  8.8440000e+002
  9.5460000e+002
  7.9140000e+002
  1.5708000e+003
  2.2374000e+003
  2.7072000e+003
  2.5122000e+003
  2.1618000e+003
  3.4590000e+003
  3.3390000e+003
  2.4582000e+003
  1.0536000e+003
  1.0086000e+003
  1.6290000e+003
  1.4568000e+003
  1.9140000e+003
  2.2338000e+003
  2.6814000e+003
  1.5888000e+003
  9.6240000e+002
  9.7500000e+002
  9.1500000e+002
  2.5536000e+003
  2.7024000e+003
  1.0320000e+003
  8.8320000e+002
  1.0344000e+003
  9.0240000e+002
  8.7360000e+002
  8.7540000e+002
  1.0152000e+003
  9.4560000e+002
  8.1960000e+002
  8.9400000e+002
  1.0320000e+003
  8.8320000e+002
  7.8840000e+002
  2.0310000e+003
  2.2908000e+003
  1.2258000e+003
  8.0160000e+002
  7.6260000e+002
  8.5260000e+002
  7.6080000e+002
  2.3832000e+003
  2.2176000e+003
  9.2340000e+002
  8.8140000e+002
  8.5200000e+002
  1.7424000e+003
  2.4222000e+003
  2.8218000e+003
  2.6724000e+003
  1.1994000e+003
  8.2320000e+002
  1.2072000e+003
  2.2854000e+003
  2.1714000e+003
  7.9860000e+002
  1.6710000e+003
  1.9470000e+003
  1.8030000e+003
  9.1500000e+002
  1.0314000e+003
  2.3502000e+003
  1.5582000e+003
  1.1202000e+003
  9.9960000e+002
  2.3058000e+003
  2.4012000e+003
  1.3170000e+003
  8.5320000e+002
  2.5110000e+003
  2.3790000e+003
  1.3554000e+003
  1.0560000e+003
  2.5254000e+003
  2.2812000e+003
  1.1940000e+003
  1.2558000e+003
  2.6112000e+003
  2.4102000e+003
  9.0540000e+002
  1.6818000e+003
  2.2674000e+003
  2.1348000e+003
  1.1052000e+003
  2.6064000e+003
  2.5242000e+003
  1.1382000e+003
  9.0720000e+002
  2.5140000e+003
  2.2560000e+003
  1.3308000e+003
  1.2156000e+003
  2.4960000e+003
  2.6286000e+003
  2.4210000e+003
  1.7820000e+003
  8.6220000e+002
  2.1258000e+003
  2.0406000e+003
  1.2918000e+003
  7.6860000e+002
  1.9716000e+003
  1.9074000e+003
  1.4016000e+003
  7.1280000e+002
  1.0848000e+003
  2.3088000e+003
  2.2560000e+003
  8.3040000e+002
  8.1180000e+002
  1.4610000e+003
  1.5720000e+003
  1.6170000e+003
  7.9740000e+002
  6.8880000e+002
  1.1412000e+003
  1.9302000e+003
  1.9824000e+003
  6.6720000e+002
  7.4340000e+002
  7.5000000e+002
  7.3080000e+002
  7.5840000e+002
  1.6434000e+003
  1.6212000e+003
  1.1376000e+003
  6.2700000e+002
  6.3360000e+002
  5.5200000e+002
  3.6540000e+002
  4.4460000e+002
  5.4840000e+002
  4.6380000e+002
  4.0260000e+002
  1.7538000e+003
  2.2038000e+003
  2.2956000e+003
  1.5018000e+003
  5.0700000e+002
  4.5360000e+002
  4.7640000e+002
  5.3400000e+002
  4.9620000e+002
  4.3500000e+002
  4.6560000e+002
  2.0832000e+003
  2.1726000e+003
  1.5636000e+003
  8.8140000e+002
  8.4120000e+002
  7.8300000e+002
  8.5920000e+002
  8.4960000e+002
  8.5680000e+002
  8.5620000e+002
  9.5820000e+002
  8.5680000e+002
  8.3340000e+002
  1.2990000e+003
  9.1140000e+002
  8.4420000e+002
  6.9180000e+002
  6.9600000e+002
  1.2852000e+003
  8.4900000e+002
  8.0940000e+002
  7.1220000e+002
  7.3080000e+002
  7.4880000e+002
  9.9420000e+002
  1.0308000e+003
  8.0580000e+002
  8.1840000e+002
  9.7020000e+002
  1.0266000e+003
  1.8258000e+003
  1.5798000e+003
  2.3712000e+003
  1.0092000e+003
  1.0614000e+003
  1.4694000e+003
  1.2924000e+003
  1.9158000e+003
  2.2230000e+003
  4.4580000e+003
  3.2544000e+003
  2.7240000e+003
  1.8450000e+003
  1.0212000e+003
  2.6742000e+003
  2.5620000e+003
  8.6640000e+002
  8.8560000e+002
  9.3300000e+002
  8.8560000e+002
  7.2780000e+002
  7.5120000e+002
  1.1574000e+003
  1.6260000e+003
  1.3938000e+003
  5.5020000e+002
  4.9920000e+002
  7.0920000e+002
  5.0700000e+002
  1.4382000e+003
  2.0718000e+003
  2.2890000e+003
  1.7040000e+003
  4.4400000e+002
  3.6840000e+002
  5.6100000e+002
  1.8468000e+003
  1.8756000e+003
  3.9180000e+002
  2.9940000e+002
  1.2846000e+003
  1.2948000e+003
  1.3596000e+003
  3.9360000e+002
  3.7500000e+002
  1.8642000e+003
  1.8396000e+003
  8.1060000e+002
  4.4940000e+002
  1.2120000e+003
  1.2438000e+003
  1.2756000e+003
  4.2540000e+002
  6.4620000e+002
  1.8816000e+003
  1.8966000e+003
  3.8580000e+002
  6.8820000e+002
  1.9440000e+003
  1.9290000e+003
  3.4680000e+002
  7.3020000e+002
  1.6986000e+003
  1.7754000e+003
  2.6820000e+002
  1.0854000e+003
  1.3746000e+003
  1.5114000e+003
  2.9940000e+002
  1.7340000e+003
  1.7328000e+003
  9.2400000e+002
  3.2280000e+002
  1.1460000e+003
  1.8102000e+003
  2.0724000e+003
  2.1096000e+003
  1.3314000e+003
  2.8620000e+002
  1.5522000e+003
  1.5576000e+003
  1.0380000e+003
  4.6500000e+002
  1.0710000e+003
  1.7130000e+003
  1.8906000e+003
  4.8540000e+002
  8.5200000e+002
  2.1600000e+003
  1.5816000e+003
  9.7980000e+002
  9.8220000e+002
  9.9600000e+002
  1.6740000e+003
  2.2764000e+003
  1.5132000e+003
  8.0760000e+002
  4.4280000e+002
  4.0860000e+002
  1.8210000e+003
  1.8792000e+003
  4.7700000e+002
  4.8840000e+002
  3.8160000e+002
  5.1300000e+002
  1.6068000e+003
  1.6350000e+003
  8.5920000e+002
  1.6404000e+003
  2.4642000e+003
  3.2766000e+003
  3.4182000e+003
  2.2530000e+003
  6.7860000e+002
  6.9060000e+002
  5.6280000e+002
  6.5220000e+002
  6.0660000e+002
  6.0840000e+002
  9.6360000e+002
  2.4942000e+003
  2.4144000e+003
  2.3238000e+003
  6.6120000e+002
  9.8520000e+002
  1.3980000e+003
  1.5900000e+003
  7.0500000e+002
  7.5120000e+002
  2.1108000e+003
  2.4864000e+003
  1.9302000e+003
  8.1060000e+002
  8.4000000e+002
  9.4260000e+002
  8.9820000e+002
  1.3326000e+003
  1.8906000e+003
  1.9110000e+003
  8.0460000e+002
  8.1900000e+002
  1.3230000e+003
  1.7562000e+003
  1.9398000e+003
  8.1660000e+002
  1.2126000e+003
  2.3928000e+003
  2.8494000e+003
  2.5908000e+003
  1.6800000e+003
  1.0224000e+003
  1.0344000e+003
  9.1740000e+002
  1.0308000e+003
  2.2380000e+003
  2.5218000e+003
  9.7800000e+002
  8.4720000e+002
  8.7420000e+002
  1.2498000e+003
  2.5464000e+003
  2.3904000e+003
  1.0032000e+003
  1.0572000e+003
  1.1394000e+003
  2.3106000e+003
  2.3226000e+003
  1.4634000e+003
  1.1676000e+003
  1.3296000e+003
  1.9770000e+003
  2.1810000e+003
  9.1620000e+002
  8.5260000e+002
  8.4480000e+002
  2.1228000e+003
  1.9698000e+003
  5.8140000e+002
  4.4220000e+002
  9.8400000e+002
  2.1150000e+003
  2.1558000e+003
  2.2140000e+003
  1.1592000e+003
  4.8060000e+002
  5.7720000e+002
  1.9500000e+003
  2.0160000e+003
  6.7500000e+002
  4.4340000e+002
  1.1388000e+003
  1.8420000e+003
  1.8966000e+003
  4.9140000e+002
  6.8220000e+002
  2.0364000e+003
  1.9860000e+003
  5.8860000e+002
  5.1420000e+002
  1.4550000e+003
  1.4064000e+003
  1.4250000e+003
  5.0880000e+002
  4.4940000e+002
  1.9878000e+003
  1.9074000e+003
  9.9180000e+002
  3.9120000e+002
  1.6866000e+003
  1.7382000e+003
  1.1148000e+003
  8.0640000e+002
  1.9662000e+003
  2.1066000e+003
  5.9520000e+002
  1.1088000e+003
  1.7646000e+003
  1.8888000e+003
  4.6260000e+002
  4.9140000e+002
  1.6152000e+003
  1.7964000e+003
  1.3458000e+003
  1.0248000e+003
  1.3278000e+003
  2.4234000e+003
  2.3346000e+003
  3.0414000e+003
  2.9364000e+003
  1.8756000e+003
  7.9380000e+002
  7.8420000e+002
  1.7736000e+003
  2.5200000e+003
  1.2660000e+003
  2.0112000e+003
  2.2350000e+003
  1.9380000e+003
  1.5966000e+003
  1.7124000e+003
  4.4460000e+002
  1.8150000e+003
  2.3556000e+003
  9.0360000e+002
  6.1200000e+002
  1.3158000e+003
  1.2996000e+003
  1.3110000e+003
  6.4260000e+002
  6.3840000e+002
  6.8640000e+002
  7.3500000e+002
  6.3720000e+002
  5.9340000e+002
  6.8580000e+002
  6.7020000e+002
  1.0476000e+003
  1.3044000e+003
  1.4796000e+003
  7.0980000e+002
  1.0956000e+003
  6.5460000e+002
  6.2580000e+002
  6.7140000e+002
  9.3480000e+002
  7.6920000e+002
  1.3614000e+003
  2.4444000e+003
  2.8062000e+003
  2.8488000e+003
  2.7600000e+003
  2.3676000e+003
  9.4260000e+002
  1.0242000e+003
  1.0182000e+003
  9.8820000e+002
  9.3600000e+002
  2.6454000e+003
  2.7300000e+003
  3.9000000e+003
  4.0404000e+003
  3.8262000e+003
  2.7840000e+003
  1.3872000e+003
  2.6436000e+003
  2.6310000e+003
  2.5536000e+003
  2.4480000e+003
  1.5756000e+003
  1.0254000e+003
  9.9480000e+002
  1.6950000e+003
  2.0268000e+003
  1.8852000e+003
  1.0764000e+003
  1.1172000e+003
  1.0452000e+003
  1.5990000e+003
  2.2740000e+003
  2.1816000e+003
  1.2996000e+003
  1.3752000e+003
  1.6170000e+003
  2.1834000e+003
  2.7504000e+003
  3.0168000e+003
  3.1134000e+003
  1.1964000e+003
  1.0896000e+003
  1.1106000e+003
  1.2108000e+003
  1.6632000e+003
  1.7550000e+003
  1.3146000e+003
  6.0840000e+002
  6.3720000e+002
  4.9320000e+002
  1.7250000e+003
  1.8030000e+003
  1.7820000e+003
  5.1180000e+002
  5.8320000e+002
  4.1700000e+002
  1.5984000e+003
  1.7034000e+003
  9.8280000e+002
  4.5600000e+002
  5.1900000e+002
  1.2108000e+003
  2.0394000e+003
  2.3544000e+003
  2.2338000e+003
  5.3580000e+002
  4.5600000e+002
  4.8360000e+002
  1.8612000e+003
  1.6944000e+003
  7.4040000e+002
  4.3140000e+002
  5.8020000e+002
  2.0196000e+003
  1.9020000e+003
  7.8720000e+002
  5.2260000e+002
  1.5816000e+003
  1.6368000e+003
  1.1058000e+003
  3.6000000e+002
  1.4364000e+003
  1.6110000e+003
  1.2660000e+003
  9.1080000e+002
  1.7940000e+003
  2.1312000e+003
  2.3244000e+003
  9.8700000e+002
  9.9120000e+002
  2.3826000e+003
  2.4318000e+003
  1.5822000e+003
  1.0236000e+003
  1.0476000e+003
  1.9488000e+003
  2.2116000e+003
  2.2938000e+003
  1.5654000e+003
  3.9240000e+002
  4.3980000e+002
  4.7640000e+002
  1.0032000e+003
  1.5126000e+003
  1.3752000e+003
  6.6540000e+002
  4.9380000e+002
  6.5640000e+002
  7.3620000e+002
  7.0620000e+002
  1.4370000e+003
  1.4604000e+003
  1.2000000e+003
  5.5380000e+002
  5.4480000e+002
  6.0780000e+002
  6.2760000e+002
  6.0780000e+002
  8.3700000e+002
  7.3560000e+002
  6.7080000e+002
  7.4100000e+002
  7.2780000e+002
  7.6320000e+002
  1.0074000e+003
  1.5738000e+003
  1.5288000e+003
  7.5300000e+002
  6.3720000e+002
  6.8520000e+002
  6.3600000e+002
  4.5660000e+002
  5.8500000e+002
  6.7560000e+002
  6.0840000e+002
  9.8520000e+002
  9.0480000e+002
  1.1004000e+003
  6.4980000e+002
  7.8660000e+002
  6.2100000e+002
  1.0002000e+003
  8.5620000e+002
  6.6000000e+002
  5.8740000e+002
  4.6920000e+002
  4.3020000e+002
  5.0100000e+002
  5.0760000e+002
  1.3842000e+003
  2.0862000e+003
  2.1894000e+003
  2.0880000e+003
  3.5940000e+002
  4.7400000e+002
  5.4180000e+002
  1.4034000e+003
  1.7568000e+003
  2.3628000e+003
  2.4258000e+003
  4.8900000e+002
  6.6360000e+002
  6.0900000e+002
  1.7148000e+003
  1.2630000e+003
  2.0598000e+003
  1.2468000e+003
  8.8740000e+002
  3.9516000e+003
  4.4844000e+003
  3.5802000e+003
  3.6426000e+003
  4.7634000e+003
  3.8952000e+003
  2.0808000e+003
  1.0896000e+003
  1.7250000e+003
  2.3244000e+003
  2.9328000e+003
  1.9560000e+003
  2.2248000e+003
  2.3370000e+003
  9.9060000e+002
  1.1844000e+003
  1.8528000e+003
  1.8846000e+003
  1.9128000e+003
  1.2390000e+003
  1.1424000e+003
  2.2056000e+003
  2.5200000e+003
  1.1160000e+003
  6.9720000e+002
  1.3518000e+003
  1.7784000e+003
  1.8000000e+003
  9.2400000e+002
  8.9100000e+002
  2.1108000e+003
  1.8948000e+003
  4.8540000e+002
  5.4120000e+002
  1.5630000e+003
  1.4868000e+003
  1.1652000e+003
  5.3460000e+002
  1.3152000e+003
  1.6242000e+003
  1.6488000e+003
  4.2240000e+002
  1.0302000e+003
  2.0292000e+003
  2.2926000e+003
  2.2854000e+003
  9.8340000e+002
  4.6800000e+002
  1.8966000e+003
  1.9590000e+003
  1.1016000e+003
  4.5780000e+002
  1.3968000e+003
  1.4994000e+003
  1.5006000e+003
  5.1000000e+002
  1.1736000e+003
  1.8318000e+003
  1.9914000e+003
  9.2280000e+002
  2.3256000e+003
  1.9488000e+003
  1.8708000e+003
  1.0080000e+003
  2.1198000e+003
  2.1516000e+003
  2.0718000e+003
  1.0050000e+003
  2.2920000e+003
  2.4408000e+003
  1.8234000e+003
  1.6638000e+003
  1.3668000e+003
  2.5050000e+003
  3.2514000e+003
  3.4434000e+003
  1.6758000e+003
  4.2360000e+002
  6.0060000e+002
  1.8990000e+003
  1.9056000e+003
  3.6840000e+002
  4.4640000e+002
  7.3320000e+002
  1.6068000e+003
  1.5522000e+003
  7.7160000e+002
  4.5180000e+002
  4.4520000e+002
  4.9920000e+002
  5.5980000e+002
  4.9620000e+002
  8.0880000e+002
  1.8348000e+003
  1.9068000e+003
  5.6700000e+002
  5.0460000e+002
  6.5820000e+002
  5.0100000e+002
  4.0080000e+002
  4.4820000e+002
  4.9920000e+002
  3.8880000e+002
  4.4040000e+002
  4.9200000e+002
  4.9620000e+002
  4.2120000e+002
  4.5900000e+002
  4.9680000e+002
  4.6020000e+002
  3.9780000e+002
  5.0820000e+002
  4.2060000e+002
  4.1220000e+002
  4.4940000e+002
  5.0040000e+002
  5.5920000e+002
  4.4700000e+002
  5.0160000e+002
  4.9560000e+002
  4.5840000e+002
  7.1700000e+002
  8.3580000e+002
  7.2240000e+002
  7.8300000e+002
  1.0248000e+003
  9.9240000e+002
  9.4920000e+002
  7.5180000e+002
  7.3440000e+002
  8.6040000e+002
  7.8960000e+002
  7.3560000e+002
  7.0980000e+002
  8.0580000e+002
  6.9540000e+002
  7.6320000e+002
  1.9800000e+003
  2.2278000e+003
  1.9044000e+003
  9.9780000e+002
  7.7040000e+002
  7.7100000e+002
  7.9320000e+002
  1.4196000e+003
  2.5668000e+003
  3.9840000e+003
  4.1274000e+003
  2.3802000e+003
  1.7922000e+003
  8.7000000e+002
  1.7136000e+003
  9.5160000e+002
  2.2452000e+003
  2.8602000e+003
  2.0874000e+003
  1.8924000e+003
  1.9440000e+003
  1.6074000e+003
  2.4354000e+003
  3.0582000e+003
  2.9376000e+003
  2.7372000e+003
  2.7486000e+003
  1.3314000e+003
  1.8036000e+003
  2.9340000e+003
  2.1180000e+003
  5.9460000e+002
  1.9440000e+003
  2.1756000e+003
  2.1108000e+003
  4.6920000e+002
  5.2440000e+002
  4.9920000e+002
  4.9440000e+002
  6.0480000e+002
  4.7640000e+002
  4.6260000e+002
  1.0944000e+003
  1.4442000e+003
  1.3914000e+003
  4.8000000e+002
  4.6560000e+002
  5.5620000e+002
  5.1480000e+002
  5.6640000e+002
  5.3760000e+002
  1.6476000e+003
  1.7520000e+003
  6.7320000e+002
  5.3160000e+002
  4.2420000e+002
  4.2180000e+002
  5.7000000e+002
  5.2320000e+002
  4.3020000e+002
  1.7778000e+003
  1.7796000e+003
  6.1740000e+002
  4.6020000e+002
  4.9320000e+002
  8.8680000e+002
  8.4360000e+002
  2.4186000e+003
  1.9260000e+003
  9.5880000e+002
  9.5340000e+002
  1.0056000e+003
  1.1274000e+003
  9.9300000e+002
  2.5074000e+003
  2.3304000e+003
  1.2270000e+003
  1.0230000e+003
  1.1406000e+003
  1.0326000e+003
  2.0622000e+003
  2.8026000e+003
  2.9268000e+003
  2.9304000e+003
  1.0668000e+003
  9.3840000e+002
  1.1844000e+003
  1.0104000e+003
  8.1240000e+002
  4.5660000e+002
  5.1780000e+002
  1.4982000e+003
  1.6212000e+003
  4.8240000e+002
  6.5100000e+002
  3.5280000e+002
  4.6440000e+002
  4.9740000e+002
  4.6980000e+002
  4.0200000e+002
  4.6140000e+002
  4.4700000e+002
  4.3380000e+002
  4.3200000e+002
  4.9320000e+002
  5.0100000e+002
  4.4760000e+002
  5.5980000e+002
  1.3188000e+003
  1.4100000e+003
  4.2120000e+002
  5.2440000e+002
  4.9740000e+002
  4.2240000e+002
  4.4820000e+002
  4.8540000e+002
  4.0200000e+002
  3.9780000e+002
  4.5300000e+002
  5.6160000e+002
  4.1940000e+002
  5.7120000e+002
  5.5620000e+002
  5.7540000e+002
  6.9660000e+002
  8.9340000e+002
  8.4420000e+002
  6.4980000e+002
  7.9500000e+002
  9.5040000e+002
  8.1480000e+002
  6.3420000e+002
  7.3020000e+002
  9.1920000e+002
  7.7760000e+002
  7.1400000e+002
  7.9380000e+002
  8.0640000e+002
  1.4634000e+003
  2.5038000e+003
  2.6796000e+003
  2.4780000e+003
  1.1664000e+003
  8.4180000e+002
  9.3000000e+002
  8.0580000e+002
  8.4360000e+002
  8.1900000e+002
  1.5540000e+003
  2.3898000e+003
  2.6322000e+003
  2.1318000e+003
  1.0650000e+003
  1.0380000e+003
  1.1658000e+003
  1.0464000e+003
  1.9896000e+003
  2.0694000e+003
  1.4508000e+003
  1.0416000e+003
  1.0086000e+003
  1.0794000e+003
  1.0806000e+003
  2.3382000e+003
  2.4198000e+003
  1.2846000e+003
  1.0968000e+003
  1.2984000e+003
  2.4114000e+003
  2.5428000e+003
  1.1154000e+003
  9.6960000e+002
  2.2866000e+003
  2.6262000e+003
  2.6394000e+003
  2.5650000e+003
  9.6960000e+002
  1.0014000e+003
  2.3442000e+003
  1.6722000e+003
  1.1238000e+003
  9.0420000e+002
  1.8504000e+003
  1.9278000e+003
  1.9146000e+003
  9.1380000e+002
  1.0728000e+003
  2.6346000e+003
  2.4240000e+003
  1.0536000e+003
  1.4370000e+003
  2.4570000e+003
  2.2446000e+003
  8.6160000e+002
  1.2636000e+003
  2.1426000e+003
  2.4438000e+003
  7.4580000e+002
  1.0110000e+003
  1.9506000e+003
  1.9944000e+003
  5.8500000e+002
  9.4860000e+002
  1.8660000e+003
  1.9770000e+003
  7.4700000e+002
  7.8420000e+002
  2.0316000e+003
  2.0034000e+003
  5.9160000e+002
  9.1620000e+002
  2.0052000e+003
  1.9200000e+003
  5.6160000e+002
  8.3160000e+002
  2.9976000e+003
  2.0682000e+003
  1.6254000e+003
  2.5008000e+003
  2.7528000e+003
  3.3672000e+003
  3.4596000e+003
  2.3532000e+003
  1.3854000e+003
  1.5972000e+003
  1.7586000e+003
  2.1648000e+003
  2.7552000e+003
  4.3782000e+003
  4.7628000e+003
  4.4220000e+003
  4.4982000e+003
  4.2870000e+003
  3.9078000e+003
  2.7846000e+003
  3.6816000e+003
  1.9482000e+003
  5.7300000e+002
  6.4200000e+002
  5.3160000e+002
  1.6782000e+003
  2.2860000e+003
  9.8100000e+002
  5.6820000e+002
  5.2140000e+002
  3.9060000e+002
  1.5684000e+003
  2.2506000e+003
  2.3052000e+003
  1.5678000e+003
  3.6300000e+002
  4.8900000e+002
  5.4300000e+002
  5.1540000e+002
  4.5120000e+002
  3.7920000e+002
  4.9860000e+002
  6.7320000e+002
  8.5620000e+002
  7.0800000e+002
  7.2840000e+002
  7.4100000e+002
  8.2860000e+002
  7.4820000e+002
  6.2880000e+002
  6.6900000e+002
  7.5000000e+002
  7.3920000e+002
  6.4380000e+002
  1.1562000e+003
  7.8720000e+002
  6.1380000e+002
  8.5320000e+002
  8.2440000e+002
  1.0728000e+003
  9.9840000e+002
  9.1500000e+002
  1.0740000e+003
  9.0300000e+002
  9.7740000e+002
  1.0206000e+003
  1.6314000e+003
  2.5776000e+003
  2.7090000e+003
  2.7972000e+003
  2.4234000e+003
  2.7342000e+003
  2.4282000e+003
  2.5800000e+003
  2.4072000e+003
  1.3434000e+003
  7.3500000e+002
  5.3820000e+002
  4.4520000e+002
  4.9260000e+002
  4.9020000e+002
  5.0460000e+002
  4.5000000e+002
  4.8540000e+002
  5.2500000e+002
  4.0680000e+002
  4.4460000e+002
  5.2800000e+002
  8.4900000e+002
  1.5024000e+003
  1.5588000e+003
  5.5560000e+002
  5.2980000e+002
  4.8720000e+002
  1.1166000e+003
  1.1886000e+003
  1.2762000e+003
  5.2140000e+002
  6.1200000e+002
  5.5080000e+002
  6.4320000e+002
  1.9926000e+003
  2.2398000e+003
  7.0560000e+002
  4.8720000e+002
  5.0820000e+002
  9.9060000e+002
  1.3728000e+003
  2.3166000e+003
  5.0340000e+002
  3.9900000e+002
  4.8420000e+002
  9.8940000e+002
  1.9986000e+003
  2.3160000e+003
  2.2266000e+003
  1.0920000e+003
  4.5180000e+002
  5.2260000e+002
  5.0640000e+002
  1.2240000e+003
  1.2954000e+003
  1.3260000e+003
  5.0340000e+002
  4.5360000e+002
  5.0040000e+002
  1.3290000e+003
  1.2756000e+003
  1.2786000e+003
  5.1960000e+002
  4.5840000e+002
  4.3920000e+002
  1.3314000e+003
  1.4178000e+003
  1.3710000e+003
  3.6720000e+002
  4.4760000e+002
  1.1316000e+003
  1.2342000e+003
  1.2492000e+003
  4.3560000e+002
  4.0980000e+002
  1.0932000e+003
  1.2918000e+003
  1.3422000e+003
  4.3140000e+002
  4.0140000e+002
  1.2060000e+003
  1.2870000e+003
  1.2798000e+003
  6.3600000e+002
  6.0720000e+002
  5.4180000e+002
  2.1798000e+003
  1.5498000e+003
  1.3440000e+003
  4.6260000e+002
  8.3580000e+002
  1.1334000e+003
  5.2920000e+002
  4.2300000e+002
  4.7820000e+002
  9.3480000e+002
  1.9464000e+003
  2.2980000e+003
  2.3136000e+003
  1.1826000e+003
  3.8760000e+002
  4.3080000e+002
  5.0280000e+002
  4.6500000e+002
  4.4460000e+002
  4.6140000e+002
  5.0040000e+002
  4.2720000e+002
  4.7280000e+002
  4.6620000e+002
  4.6860000e+002
  4.0140000e+002
  4.7820000e+002
  5.0040000e+002
  4.6560000e+002
  7.3800000e+002
  7.6620000e+002
  7.2120000e+002
  7.2240000e+002
  7.9440000e+002
  7.7520000e+002
  7.0620000e+002
  8.1000000e+002
  8.1240000e+002
  6.7920000e+002
  6.6420000e+002
  6.6360000e+002
  7.4880000e+002
  7.1340000e+002
  5.5500000e+002
  5.9880000e+002
  6.7440000e+002
  5.8440000e+002
  9.6660000e+002
  7.6920000e+002
  8.0520000e+002
  6.6420000e+002
  1.0560000e+003
  2.8302000e+003
  2.7840000e+003
  2.7438000e+003
  2.7408000e+003
  1.1748000e+003
  9.1080000e+002
  8.9220000e+002
  1.0428000e+003
  1.0512000e+003
  9.4500000e+002
  1.1184000e+003
  1.1394000e+003
  1.1712000e+003
  1.0524000e+003
  1.0458000e+003
  1.0230000e+003
  9.6300000e+002
  2.7900000e+003
  2.9226000e+003
  2.8332000e+003
  4.0062000e+003
  4.1226000e+003
  3.6540000e+003
  3.6666000e+003
  3.4134000e+003
  1.4034000e+003
  1.2378000e+003
  1.0950000e+003
  1.1436000e+003
  1.2240000e+003
  1.0806000e+003
  1.0122000e+003
  2.1018000e+003
  2.7960000e+003
  2.8620000e+003
  1.5702000e+003
  1.2618000e+003
  9.5040000e+002
  1.0068000e+003
  1.2792000e+003
  1.1370000e+003
  1.2720000e+003
  1.4634000e+003
  1.5618000e+003
  7.0920000e+002
  5.3520000e+002
  4.4220000e+002
  1.4988000e+003
  5.3940000e+002
  8.9400000e+002
  1.5006000e+003
  1.5270000e+003
  4.4880000e+002
  4.4760000e+002
  4.5720000e+002
  5.1120000e+002
  4.7160000e+002
  8.7900000e+002
  1.8066000e+003
  1.8054000e+003
  4.3200000e+002
  5.2740000e+002
  5.1300000e+002
  4.6020000e+002
  1.5504000e+003
  1.5768000e+003
  1.0632000e+003
  4.4400000e+002
  5.6640000e+002
  7.9860000e+002
  1.8210000e+003
  1.8768000e+003
  4.9200000e+002
  4.4400000e+002
  4.4460000e+002
  1.1556000e+003
  1.3998000e+003
  1.5156000e+003
  4.3860000e+002
  4.4160000e+002
  4.8960000e+002
  1.8462000e+003
  2.2032000e+003
  2.1318000e+003
  6.4620000e+002
  3.9840000e+002
  4.6080000e+002
  1.0014000e+003
  1.3416000e+003
  9.2820000e+002
  1.4616000e+003
  4.9020000e+002
  4.9560000e+002
  6.9060000e+002
  4.8960000e+002
  6.7080000e+002
  1.6014000e+003
  5.6760000e+002
  1.5282000e+003
  1.2444000e+003
  1.0620000e+003
  1.7838000e+003
  6.9240000e+002
  4.9620000e+002
  1.3122000e+003
  1.2786000e+003
  1.1412000e+003
  2.8254000e+003
  2.3550000e+003
  1.3926000e+003
  5.1000000e+002
  4.6440000e+002
  1.2792000e+003
  1.6788000e+003
  2.2398000e+003
  1.7004000e+003
  1.1574000e+003
  4.9140000e+002
  4.2300000e+002
  4.7220000e+002
  4.9080000e+002
  4.0500000e+002
  4.4100000e+002
  4.6800000e+002
  4.1640000e+002
  3.9600000e+002
  4.7040000e+002
  5.2080000e+002
  6.6300000e+002
  7.4160000e+002
  6.8700000e+002
  6.3900000e+002
  6.3360000e+002
  2.0556000e+003
  2.3748000e+003
  1.7166000e+003
  1.9764000e+003
  2.3814000e+003
  1.7910000e+003
  6.0720000e+002
  6.1500000e+002
  9.0120000e+002
  6.1080000e+002
  5.5560000e+002
  6.9000000e+002
  7.2420000e+002
  6.7320000e+002
  6.6720000e+002
  8.7360000e+002
  8.3760000e+002
  7.0920000e+002
  6.6840000e+002
  7.7760000e+002
  8.5860000e+002
  6.2760000e+002
  6.4440000e+002
  7.3020000e+002
  6.9780000e+002
  7.3320000e+002
  1.6164000e+003
  2.1648000e+003
  1.5144000e+003
  2.1072000e+003
  2.3436000e+003
  1.5756000e+003
  2.2140000e+003
  2.1090000e+003
  1.3332000e+003
  8.5560000e+002
  5.8860000e+002
  2.4810000e+003
  2.6352000e+003
  2.4498000e+003
  2.3838000e+003
  2.4558000e+003
  3.9450000e+003
  2.4546000e+003
  1.3032000e+003
  2.5242000e+003
  1.1796000e+003
  1.3074000e+003
  2.4564000e+003
  1.1904000e+003
  1.1166000e+003
  9.0720000e+002
  2.0148000e+003
  9.4200000e+002
  8.9400000e+002
  1.9902000e+003
  5.6160000e+002
  5.4120000e+002
  4.5660000e+002
  6.8220000e+002
  5.5800000e+002
  1.9692000e+003
  6.2040000e+002
  5.2020000e+002
  2.0028000e+003
  2.2212000e+003
  1.5624000e+003
  1.9146000e+003
  2.2794000e+003
  1.5312000e+003
  1.0614000e+003
  1.6836000e+003
  4.1700000e+002
  9.0180000e+002
  1.6290000e+003
  1.4694000e+003
  1.3122000e+003
  5.1720000e+002
  1.4712000e+003
  1.3578000e+003
  2.0088000e+003
  5.8380000e+002
  4.8900000e+002
  1.9764000e+003
  1.3362000e+003
  1.3950000e+003
  4.8600000e+002
  1.1508000e+003
  1.4490000e+003
  4.9200000e+002
  1.0476000e+003
  1.5924000e+003
  4.3560000e+002
  1.1574000e+003
  1.5510000e+003
  4.7340000e+002
  1.9938000e+003
  5.1720000e+002
  3.9000000e+002
  1.8846000e+003
  7.9500000e+002
  4.0620000e+002
  1.3308000e+003
  1.2900000e+003
  5.5320000e+002
  1.1916000e+003
  1.2708000e+003
  4.4220000e+002
  6.3360000e+002
  5.0700000e+002
  4.8060000e+002
  1.0362000e+003
  2.0034000e+003
  2.2446000e+003
  1.1214000e+003
  2.0832000e+003
  2.2182000e+003
  8.7540000e+002
  5.1480000e+002
  4.1640000e+002
  4.5300000e+002
  4.9440000e+002
  4.0740000e+002
  3.9540000e+002
  4.4160000e+002
  4.8840000e+002
  4.3260000e+002
  4.2780000e+002
  4.7280000e+002
  4.8960000e+002
  3.9840000e+002
  4.3200000e+002
  4.6740000e+002
  4.8900000e+002
  3.9720000e+002
  5.0280000e+002
  4.8300000e+002
  5.3460000e+002
  5.2500000e+002
  5.1720000e+002
  4.9260000e+002
  4.1220000e+002
  4.7460000e+002
  4.8960000e+002
  4.6260000e+002
  4.1580000e+002
  5.1540000e+002
  5.3520000e+002
  4.8900000e+002
  4.2000000e+002
  5.4780000e+002
  6.2520000e+002
  6.7980000e+002
  5.2860000e+002
  6.5100000e+002
  7.2600000e+002
  6.9360000e+002
  5.3340000e+002
  3.8220000e+002
  4.0200000e+002
  4.2720000e+002
  5.5680000e+002
  4.4520000e+002
  4.0020000e+002
  4.4820000e+002
  5.1840000e+002
  4.8300000e+002
  4.2420000e+002
  4.4340000e+002
  4.9020000e+002
  2.2320000e+003
  2.8716000e+003
  3.3192000e+003
  3.0474000e+003
  2.4108000e+003
  3.4884000e+003
  2.4906000e+003
  1.4076000e+003
  2.6484000e+003
  2.1396000e+003
  2.0970000e+003
  2.4162000e+003
  2.7918000e+003
  1.1610000e+003
  1.2120000e+003
  1.0710000e+003
  1.4334000e+003
  3.0954000e+003
  2.7780000e+003
  1.9770000e+003
  1.6116000e+003
  1.1442000e+003
  1.9830000e+003
  1.8108000e+003
  1.0800000e+003
  1.0512000e+003
  1.9254000e+003
  7.7220000e+002
  6.6960000e+002
  1.8834000e+003
  4.9920000e+002
  5.4300000e+002
  1.7448000e+003
  2.3250000e+003
  1.6182000e+003
  1.8690000e+003
  2.1498000e+003
  1.6482000e+003
  1.0638000e+003
  1.5762000e+003
  4.0800000e+002
  9.5460000e+002
  1.7778000e+003
  8.7960000e+002
  1.8438000e+003
  5.0580000e+002
  7.9080000e+002
  1.8210000e+003
  5.9700000e+002
  6.6660000e+002
  1.6026000e+003
  4.8780000e+002
  7.5420000e+002
  1.7760000e+003
  4.7640000e+002
  4.7040000e+002
  5.6400000e+002
  1.6386000e+003
  5.2080000e+002
  5.6400000e+002
  1.7916000e+003
  4.0560000e+002
  5.4120000e+002
  7.9380000e+002
  1.6344000e+003
  3.9960000e+002
  8.0940000e+002
  1.8576000e+003
  4.7040000e+002
  4.4940000e+002
  4.8480000e+002
  1.8030000e+003
  1.9380000e+003
  1.7148000e+003
  1.7082000e+003
  1.5780000e+003
  1.6740000e+003
  1.7148000e+003
  1.6368000e+003
  2.0322000e+003
  2.2128000e+003
  1.1220000e+003
  2.0040000e+003
  2.2470000e+003
  1.2816000e+003
  4.8540000e+002
  3.9600000e+002
  4.7460000e+002
  4.8420000e+002
  7.2420000e+002
  1.5162000e+003
  4.9020000e+002
  7.5120000e+002
  1.5426000e+003
  4.3920000e+002
  5.0040000e+002
  3.9960000e+002
  4.5120000e+002
  1.8114000e+003
  4.0260000e+002
  4.1340000e+002
  1.8030000e+003
  6.1320000e+002
  4.0140000e+002
  4.4280000e+002
  4.6440000e+002
  4.5360000e+002
  6.2280000e+002
  1.9896000e+003
  2.1888000e+003
  9.5340000e+002
  1.9290000e+003
  2.3118000e+003
  1.0590000e+003
  4.2540000e+002
  4.8300000e+002
  4.8420000e+002
  5.6400000e+002
  6.9180000e+002
  5.4840000e+002
  5.0220000e+002
  5.1180000e+002
  5.8860000e+002
  5.9520000e+002
  6.0060000e+002
  6.1740000e+002
  1.3326000e+003
  2.0034000e+003
  2.6544000e+003
  1.4892000e+003
  1.9866000e+003
  2.5944000e+003
  8.7180000e+002
  7.7580000e+002
  5.4600000e+002
  4.1580000e+002
  4.7100000e+002
  5.8140000e+002
  4.3200000e+002
  4.6740000e+002
  1.7232000e+003
  2.2560000e+003
  7.6560000e+002
  1.6452000e+003
  2.3718000e+003
  9.4020000e+002
  5.5620000e+002
  6.9000000e+002
  7.2480000e+002
  7.3320000e+002
  1.0830000e+003
  1.0572000e+003
  5.4060000e+002
  1.0038000e+003
  1.0014000e+003
  2.5014000e+003
  2.0100000e+003
  9.7800000e+002
  2.7438000e+003
  2.4636000e+003
  9.8760000e+002
  1.0764000e+003
  1.2816000e+003
  1.8174000e+003
  1.6266000e+003
  1.0446000e+003
  1.9104000e+003
  1.7490000e+003
  9.6180000e+002
  9.8280000e+002
  1.5762000e+003
  4.4940000e+002
  9.2580000e+002
  1.7190000e+003
  5.5260000e+002
  6.6360000e+002
  1.7790000e+003
  4.3080000e+002
  6.7740000e+002
  1.8552000e+003
  5.0700000e+002
  1.8798000e+003
  5.3760000e+002
  5.7240000e+002
  1.8972000e+003
  6.7740000e+002
  1.8216000e+003
  7.9560000e+002
  5.0220000e+002
  1.6530000e+003
  1.5258000e+003
  1.3116000e+003
  4.7640000e+002
  1.3494000e+003
  1.3668000e+003
  1.9176000e+003
  2.1624000e+003
  2.1228000e+003
  1.9128000e+003
  2.1606000e+003
  2.1324000e+003
  1.9656000e+003
  5.0340000e+002
  7.7040000e+002
  1.9032000e+003
  1.9344000e+003
  7.7100000e+002
  3.7980000e+002
  1.8636000e+003
  1.9374000e+003
  6.9420000e+002
  5.0700000e+002
  2.0208000e+003
  9.0120000e+002
  1.8702000e+003
  6.5640000e+002
  4.6380000e+002
  1.8246000e+003
  6.4680000e+002
  5.4960000e+002
  6.7500000e+002
  1.7766000e+003
  4.2120000e+002
  7.2360000e+002
  1.9476000e+003
  4.1760000e+002
  4.3140000e+002
  4.5960000e+002
  4.5960000e+002
  4.7940000e+002
  1.0788000e+003
  2.0364000e+003
  2.1384000e+003
  1.0686000e+003
  2.1498000e+003
  2.2230000e+003
  4.4220000e+002
  5.0280000e+002
  4.6620000e+002
  4.0800000e+002
  4.4460000e+002
  4.3080000e+002
  4.2120000e+002
  3.9900000e+002
  4.9320000e+002
  4.7040000e+002
  3.9000000e+002
  4.4700000e+002
  4.9020000e+002
  4.2480000e+002
  4.4160000e+002
  4.7220000e+002
  4.3740000e+002
  3.8820000e+002
  4.3560000e+002
  4.9020000e+002
  4.3140000e+002
  5.2980000e+002
  1.8072000e+003
  4.8900000e+002
  4.7940000e+002
  1.7292000e+003
  5.3220000e+002
  5.4060000e+002
  6.9600000e+002
  7.8840000e+002
  7.0080000e+002
  7.5780000e+002
  7.5000000e+002
  7.4100000e+002
  6.9780000e+002
  7.5780000e+002
  8.6160000e+002
  7.3440000e+002
  6.5220000e+002
  8.3640000e+002
  8.4480000e+002
  7.0680000e+002
  6.5520000e+002
  7.7460000e+002
  8.0340000e+002
  7.7520000e+002
  1.3194000e+003
  1.7310000e+003
  8.0280000e+002
  1.2144000e+003
  1.9698000e+003
  9.1260000e+002
  5.2620000e+002
  5.0640000e+002
  6.6120000e+002
  7.7160000e+002
  7.4400000e+002
  1.5138000e+003
  2.2776000e+003
  2.4828000e+003
  3.6570000e+003
  3.5088000e+003
  2.4528000e+003
  3.5310000e+003
  3.5454000e+003
  2.2362000e+003
  2.2932000e+003
  3.1470000e+003
  3.0444000e+003
  2.4282000e+003
  3.8670000e+003
  4.5012000e+003
  4.1934000e+003
  3.0306000e+003
  1.6452000e+003
  2.3898000e+003
  1.3506000e+003
  1.9224000e+003
  2.7804000e+003
  2.1348000e+003
  7.8720000e+002
  1.3344000e+003
  1.6518000e+003
  5.3160000e+002
  1.8768000e+003
  1.4808000e+003
  5.3520000e+002
  1.2888000e+003
  1.5186000e+003
  1.1934000e+003
  1.4952000e+003
  5.6400000e+002
  1.0590000e+003
  1.4964000e+003
  1.9590000e+003
  4.3920000e+002
  7.1940000e+002
  1.9416000e+003
  5.0580000e+002
  1.7394000e+003
  8.9460000e+002
  5.2980000e+002
  1.7232000e+003
  8.4180000e+002
  8.9100000e+002
  2.0220000e+003
  2.1900000e+003
  1.1544000e+003
  2.0448000e+003
  2.3004000e+003
  1.0806000e+003
  1.2378000e+003
  1.2252000e+003
  4.5600000e+002
  1.1694000e+003
  1.3164000e+003
  1.2900000e+003
  1.1922000e+003
  4.4820000e+002
  1.4148000e+003
  1.2792000e+003
  1.9014000e+003
  4.8960000e+002
  5.1840000e+002
  1.9236000e+003
  4.7100000e+002
  5.1540000e+002
  1.7286000e+003
  2.2350000e+003
  2.1792000e+003
  1.8402000e+003
  2.1246000e+003
  2.0166000e+003
  6.0300000e+002
  6.0840000e+002
  3.9180000e+002
  4.8540000e+002
  7.9440000e+002
  1.1400000e+003
  4.2840000e+002
  8.8800000e+002
  1.2852000e+003
  3.9600000e+002
  4.4100000e+002
  5.3040000e+002
  4.1760000e+002
  4.5180000e+002
  4.5240000e+002
  4.8180000e+002
  4.6740000e+002
  6.3780000e+002
  5.4060000e+002
  4.7220000e+002
  4.7100000e+002
  5.6940000e+002
  5.1540000e+002
  4.4520000e+002
  4.8480000e+002
  6.4620000e+002
  5.8080000e+002
  4.6860000e+002
  6.1200000e+002
  6.5940000e+002
  6.1680000e+002
  7.1460000e+002
  6.7560000e+002
  8.3940000e+002
  7.2000000e+002
  6.8520000e+002
  7.5780000e+002
  9.5940000e+002
  1.1964000e+003
  7.1088000e+003
  7.0650000e+003
  6.7788000e+003
  7.1526000e+003
  7.0458000e+003
  6.8376000e+003
  7.0404000e+003
  6.9030000e+003
  3.7362000e+003
  6.7368000e+003
  6.7362000e+003
  2.3454000e+003
  9.4980000e+002
  1.0938000e+003
  3.1638000e+003
  3.0678000e+003
  1.9692000e+003
  2.9802000e+003
  3.1002000e+003
  2.3082000e+003
  2.4378000e+003
  2.2962000e+003
  2.3904000e+003
  2.6622000e+003
  2.3016000e+003
  2.2050000e+003
  1.7292000e+003
  1.1982000e+003
  9.7860000e+002
  1.1136000e+003
  9.8340000e+002
  9.2940000e+002
  1.0428000e+003
  1.0764000e+003
  1.4016000e+003
  1.1172000e+003
  1.2030000e+003
  1.2480000e+003
  2.5410000e+003
  1.7592000e+003
  1.4964000e+003
  2.8134000e+003
  1.6926000e+003
  1.2324000e+003
  1.3566000e+003
  1.2066000e+003
  1.6554000e+003
  1.5966000e+003
  1.2294000e+003
  1.8300000e+003
  1.6392000e+003
  7.8780000e+002
  6.1440000e+002
  5.6160000e+002
  1.4772000e+003
  1.1010000e+003
  1.2210000e+003
  1.4040000e+003
  1.1682000e+003
  4.8540000e+002
  4.1340000e+002
  1.3794000e+003
  1.1532000e+003
  5.2200000e+002
  1.3386000e+003
  1.3686000e+003
  1.0950000e+003
  5.2320000e+002
  4.8720000e+002
  5.1540000e+002
  1.1448000e+003
  1.2570000e+003
  1.3266000e+003
  5.3460000e+002
  5.0460000e+002
  4.5300000e+002
  1.2834000e+003
  1.6404000e+003
  9.2520000e+002
  4.6500000e+002
  4.5300000e+002
  5.4420000e+002
  1.5168000e+003
  1.2954000e+003
  5.0580000e+002
  4.1040000e+002
  4.1400000e+002
  1.2594000e+003
  1.6980000e+003
  6.8640000e+002
  4.4820000e+002
  4.7280000e+002
  4.7940000e+002
  1.6362000e+003
  1.2648000e+003
  4.7940000e+002
  3.9780000e+002
  3.9240000e+002
  1.2588000e+003
  1.3926000e+003
  1.0254000e+003
  4.9200000e+002
  4.9020000e+002
  4.4820000e+002
  1.1634000e+003
  1.1964000e+003
  1.5996000e+003
  4.7700000e+002
  2.8272000e+003
  2.5818000e+003
  2.5266000e+003
  2.4972000e+003
  2.0040000e+003
  2.9316000e+003
  2.6418000e+003
  2.4762000e+003
  2.5578000e+003
  2.0952000e+003
  1.9746000e+003
  1.1328000e+003
  9.6060000e+002
  3.2028000e+003
  4.3548000e+003
  3.2802000e+003
  3.0204000e+003
  4.1910000e+003
  3.2058000e+003
  4.3656000e+003
  3.3624000e+003
  2.4426000e+003
  3.4620000e+003
  3.9486000e+003
  3.3246000e+003
  2.6460000e+003
  1.3842000e+003
  8.1720000e+002
  9.9900000e+002
  1.5924000e+003
  1.8012000e+003
  1.2186000e+003
  1.4142000e+003
  1.2918000e+003
  1.8828000e+003
  1.8282000e+003
  2.9892000e+003
  2.9688000e+003
  1.4682000e+003
  1.7196000e+003
  2.0100000e+003
  3.3534000e+003
  3.2472000e+003
  1.5882000e+003
  2.0550000e+003
  3.0234000e+003
  1.4136000e+003
  1.6002000e+003
  1.9770000e+003
  1.9728000e+003
  3.1230000e+003
  1.0632000e+003
  9.7800000e+002
  8.9220000e+002
  7.8000000e+002
  1.2510000e+003
  9.8520000e+002
  8.6640000e+002
  7.9500000e+002
  9.9600000e+002
  1.5828000e+003
  8.3940000e+002
  7.8120000e+002
  8.4900000e+002
  8.5200000e+002
  1.1754000e+003
  1.0128000e+003
  1.0488000e+003
  8.4900000e+002
  2.0586000e+003
  2.4090000e+003
  2.7240000e+003
  1.1310000e+003
  9.0060000e+002
  1.8684000e+003
  3.5646000e+003
  2.8296000e+003
  1.5504000e+003
  1.9674000e+003
  1.0254000e+003
  1.0278000e+003
  1.0674000e+003
  1.5954000e+003
  2.4084000e+003
  1.0848000e+003
  9.7080000e+002
  1.0188000e+003
  1.0368000e+003
  2.3082000e+003
  2.4546000e+003
  2.4564000e+003
  1.6050000e+003
  5.2920000e+002
  9.6240000e+002
  2.1264000e+003
  2.4324000e+003
  1.9086000e+003
  5.6940000e+002
  4.4580000e+002
  5.2560000e+002
  6.7980000e+002
  2.0604000e+003
  1.0548000e+003
  5.3040000e+002
  4.7460000e+002
  4.8060000e+002
  1.5186000e+003
  1.3722000e+003
  5.0280000e+002
  4.4160000e+002
  4.9200000e+002
  1.2822000e+003
  1.8570000e+003
  4.7880000e+002
  5.2440000e+002
  5.1480000e+002
  6.7200000e+002
  1.8966000e+003
  5.1240000e+002
  4.5660000e+002
  4.2000000e+002
  7.8900000e+002
  1.8624000e+003
  5.4180000e+002
  4.7880000e+002
  4.4700000e+002
  4.8720000e+002
  1.7832000e+003
  9.4860000e+002
  4.5180000e+002
  3.9060000e+002
  3.8940000e+002
  1.5678000e+003
  1.1334000e+003
  4.1820000e+002
  4.3500000e+002
  4.9380000e+002
  1.4202000e+003
  1.1376000e+003
  2.0760000e+003
  2.2176000e+003
  7.4940000e+002
  4.6620000e+002
  1.1178000e+003
  2.0112000e+003
  2.1240000e+003
  2.7708000e+003
  2.3718000e+003
  1.7874000e+003
  1.8414000e+003
  2.0634000e+003
  2.8458000e+003
  2.3628000e+003
  1.8438000e+003
  2.8680000e+003
  1.4400000e+003
  5.7180000e+002
  8.9580000e+002
  2.1474000e+003
  2.2122000e+003
  2.8692000e+003
  4.1028000e+003
  3.4866000e+003
  2.9790000e+003
  1.7022000e+003
  2.0280000e+003
  3.3810000e+003
  4.1484000e+003
  3.7416000e+003
  1.8402000e+003
  1.5744000e+003
  1.2744000e+003
  7.7640000e+002
  6.8700000e+002
  7.3200000e+002
  1.6392000e+003
  1.3752000e+003
  1.2768000e+003
  2.0154000e+003
  1.1082000e+003
  1.4586000e+003
  9.9600000e+002
  1.2660000e+003
  2.0472000e+003
  9.9000000e+002
  1.2360000e+003
  9.5280000e+002
  1.5228000e+003
  2.4786000e+003
  2.0490000e+003
  7.0980000e+002
  5.5680000e+002
  1.3224000e+003
  6.6864000e+003
  4.1712000e+003
  3.4812000e+003
  3.2310000e+003
  1.5498000e+003
  1.4736000e+003
  8.2080000e+002
  9.4500000e+002
  6.5658000e+003
  4.3380000e+003
  3.7152000e+003
  3.3282000e+003
  1.8306000e+003
  2.2908000e+003
  3.9360000e+003
  3.6186000e+003
  1.2720000e+003
  1.6404000e+003
  1.7166000e+003
  1.8114000e+003
  2.5134000e+003
  3.2658000e+003
  4.2870000e+003
  2.8272000e+003
  1.2654000e+003
  2.1438000e+003
  2.5440000e+003
  2.8590000e+003
  2.0832000e+003
  1.4784000e+003
  2.6844000e+003
  2.8662000e+003
  1.8978000e+003
  1.0584000e+003
  1.2384000e+003
  1.1850000e+003
  1.0692000e+003
  1.1412000e+003
  1.7424000e+003
  1.3098000e+003
  1.1910000e+003
  4.9620000e+002
  3.9120000e+002
  7.8480000e+002
  1.4346000e+003
  1.0218000e+003
  1.8204000e+003
  4.9740000e+002
  4.4880000e+002
  4.1280000e+002
  4.2600000e+002
  1.8666000e+003
  1.4136000e+003
  1.0410000e+003
  5.1000000e+002
  5.0280000e+002
  4.3020000e+002
  9.1800000e+002
  1.7586000e+003
  1.8498000e+003
  6.4740000e+002
  5.1960000e+002
  5.0580000e+002
  4.1460000e+002
  1.2342000e+003
  1.3560000e+003
  1.7730000e+003
  4.0920000e+002
  4.5000000e+002
  4.6200000e+002
  4.4580000e+002
  1.7340000e+003
  2.1630000e+003
  1.9578000e+003
  4.2660000e+002
  4.4160000e+002
  4.9020000e+002
  4.3440000e+002
  4.3020000e+002
  1.6572000e+003
  2.1876000e+003
  2.2074000e+003
  1.2882000e+003
  7.4820000e+002
  1.6836000e+003
  1.5324000e+003
  1.6770000e+003
  1.6038000e+003
  3.0438000e+003
  3.3612000e+003
  2.5722000e+003
  1.6692000e+003
  1.8798000e+003
  6.5760000e+002
  4.6320000e+002
  4.2420000e+002
  6.3300000e+002
  1.7268000e+003
  1.1406000e+003
  3.9960000e+002
  4.5060000e+002
  5.7000000e+002
  4.2600000e+002
  5.3340000e+002
  1.8246000e+003
  1.7502000e+003
  4.6800000e+002
  5.1840000e+002
  4.8660000e+002
  3.3240000e+002
  4.2480000e+002
  1.7724000e+003
  1.8936000e+003
  3.9720000e+002
  4.4640000e+002
  5.0520000e+002
  4.8960000e+002
  5.8620000e+002
  1.8528000e+003
  1.7832000e+003
  4.0080000e+002
  4.9680000e+002
  4.9800000e+002
  4.3200000e+002
  4.3320000e+002
  5.2260000e+002
  1.9500000e+003
  4.4220000e+002
  5.2620000e+002
  6.0720000e+002
  1.5918000e+003
  2.2260000e+003
  2.2590000e+003
  6.1740000e+002
  5.2740000e+002
  5.8620000e+002
  6.5700000e+002
  6.0480000e+002
  1.5732000e+003
  2.2806000e+003
  2.3280000e+003
  5.6700000e+002
  7.5420000e+002
  9.0420000e+002
  1.0140000e+003
  1.0230000e+003
  8.1120000e+002
  1.1352000e+003
  1.4304000e+003
  2.9808000e+003
  2.6592000e+003
  2.4996000e+003
  1.9440000e+003
  1.0170000e+003
  6.8700000e+002
  5.7840000e+002
  2.1396000e+003
  2.6502000e+003
  2.6400000e+003
  2.4162000e+003
  1.9824000e+003
  7.2060000e+002
  2.3232000e+003
  2.5278000e+003
  2.8026000e+003
  2.6490000e+003
  2.5560000e+003
  1.4934000e+003
  1.5762000e+003
  1.2354000e+003
  2.9808000e+003
  3.3840000e+003
  3.3192000e+003
  1.7832000e+003
  1.3404000e+003
  1.8534000e+003
  2.8386000e+003
  2.7774000e+003
  1.2618000e+003
  1.2672000e+003
  1.1754000e+003
  1.0116000e+003
  9.3540000e+002
  1.3566000e+003
  2.3358000e+003
  2.2902000e+003
  4.9020000e+002
  4.5660000e+002
  5.1960000e+002
  5.3940000e+002
  4.9020000e+002
  6.8280000e+002
  1.6092000e+003
  4.9980000e+002
  1.7868000e+003
  4.5960000e+002
  4.5300000e+002
  5.7840000e+002
  5.0520000e+002
  4.5420000e+002
  5.2140000e+002
  4.9740000e+002
  1.8186000e+003
  1.3164000e+003
  5.2380000e+002
  5.0700000e+002
  4.2900000e+002
  5.1300000e+002
  5.1360000e+002
  1.1844000e+003
  1.3218000e+003
  1.3062000e+003
  4.9020000e+002
  4.4340000e+002
  6.3360000e+002
  7.7160000e+002
  4.5000000e+002
  1.8660000e+003
  2.1528000e+003
  1.6938000e+003
  5.5740000e+002
  5.0400000e+002
  4.5600000e+002
  4.8780000e+002
  4.4460000e+002
  1.9122000e+003
  2.1864000e+003
  1.7238000e+003
  3.8640000e+002
  5.5740000e+002
  4.8720000e+002
  4.1100000e+002
  5.6460000e+002
  5.4900000e+002
  5.1780000e+002
  1.6908000e+003
  1.7490000e+003
  5.5320000e+002
  5.2560000e+002
  4.6800000e+002
  4.9740000e+002
  4.1880000e+002
  3.9060000e+002
  4.4340000e+002
  1.7826000e+003
  4.2780000e+002
  4.8600000e+002
  5.1120000e+002
  4.8360000e+002
  3.9120000e+002
  4.9260000e+002
  5.2980000e+002
  4.6740000e+002
  3.9060000e+002
  4.8540000e+002
  4.9260000e+002
  4.3500000e+002
  4.9800000e+002
  4.9200000e+002
  4.4400000e+002
  4.4880000e+002
  4.9500000e+002
  3.6780000e+002
  3.9540000e+002
  4.3380000e+002
  5.6940000e+002
  4.3920000e+002
  2.7600000e+002
  3.3180000e+002
  3.4080000e+002
  3.0840000e+002
  3.6300000e+002
  3.3480000e+002
  2.9160000e+002
  2.7900000e+002
  4.8600000e+002
  5.3940000e+002
  5.4720000e+002
  4.9020000e+002
  5.3820000e+002
  5.5920000e+002
  1.8954000e+003
  1.6890000e+003
  5.3940000e+002
  5.0700000e+002
  5.3520000e+002
  6.0900000e+002
  2.0856000e+003
  2.3268000e+003
  1.8762000e+003
  1.9164000e+003
  1.6650000e+003
  3.2076000e+003
  1.9668000e+003
  1.5408000e+003
  1.9284000e+003
  2.2548000e+003
  9.3960000e+002
  1.3206000e+003
  2.3808000e+003
  3.7866000e+003
  2.2026000e+003
  1.8360000e+003
  4.8840000e+002
  5.9880000e+002
  4.3500000e+002
  1.2006000e+003
  2.2794000e+003
  1.4754000e+003
  3.8580000e+002
  4.0260000e+002
  4.3620000e+002
  3.9240000e+002
  4.1220000e+002
  5.6100000e+002
  1.4916000e+003
  2.3154000e+003
  2.6484000e+003
  1.8006000e+003
  7.3860000e+002
  7.6380000e+002
  7.7040000e+002
  7.9920000e+002
  1.5882000e+003
  2.2758000e+003
  2.7102000e+003
  1.8354000e+003
  5.3040000e+002
  3.9180000e+002
  4.8180000e+002
  4.3920000e+002
  5.0820000e+002
  3.3180000e+002
  1.6122000e+003
  1.5246000e+003
  5.5020000e+002
  3.5700000e+002
  3.2640000e+002
  3.2820000e+002
  1.1580000e+003
  1.1016000e+003
  1.6272000e+003
  5.6940000e+002
  4.0440000e+002
  6.4860000e+002
  1.6188000e+003
  3.4980000e+002
  1.1784000e+003
  1.1724000e+003
  5.6040000e+002
  1.8126000e+003
  3.6420000e+002
  6.2820000e+002
  1.6152000e+003
  6.5520000e+002
  1.5066000e+003
  3.0960000e+002
  5.1360000e+002
  1.8192000e+003
  2.5920000e+002
  1.8066000e+003
  2.0244000e+003
  1.6554000e+003
  1.5876000e+003
  3.0180000e+002
  3.5580000e+002
  3.2760000e+002
  4.2120000e+002
  1.8528000e+003
  2.0532000e+003
  1.7082000e+003
  1.5990000e+003
  1.5138000e+003
  1.4328000e+003
  1.4712000e+003
  1.6602000e+003
  3.0510000e+003
  2.1588000e+003
  1.4604000e+003
  1.7292000e+003
  4.5060000e+002
  3.8760000e+002
  4.2780000e+002
  5.7900000e+002
  1.7730000e+003
  2.0430000e+003
  1.2888000e+003
  5.7300000e+002
  6.5520000e+002
  6.4320000e+002
  7.1400000e+002
  5.1780000e+002
  4.0440000e+002
  4.7400000e+002
  4.9020000e+002
  4.1100000e+002
  5.2380000e+002
  5.1120000e+002
  4.7400000e+002
  5.0400000e+002
  6.5100000e+002
  5.2620000e+002
  4.6980000e+002
  5.2800000e+002
  7.0440000e+002
  6.1860000e+002
  6.5580000e+002
  6.0480000e+002
  6.3180000e+002
  5.2080000e+002
  6.3120000e+002
  5.8620000e+002
  5.0280000e+002
  4.2300000e+002
  5.2560000e+002
  5.3520000e+002
  5.3580000e+002
  5.8980000e+002
  5.7420000e+002
  7.7340000e+002
  8.1660000e+002
  9.2220000e+002
  9.1020000e+002
  8.5560000e+002
  7.7460000e+002
  8.3040000e+002
  9.2340000e+002
  1.7670000e+003
  2.4978000e+003
  1.5552000e+003
  2.5254000e+003
  1.6662000e+003
  7.9980000e+002
  7.3020000e+002
  7.5060000e+002
  3.2838000e+003
  3.6090000e+003
  4.7556000e+003
  4.4484000e+003
  2.6700000e+003
  1.2930000e+003
  1.3032000e+003
  1.1160000e+003
  2.9622000e+003
  3.4218000e+003
  4.7022000e+003
  4.3278000e+003
  2.8362000e+003
  2.8608000e+003
  2.5926000e+003
  1.3122000e+003
  1.0782000e+003
  1.0104000e+003
  9.9420000e+002
  1.1394000e+003
  3.1404000e+003
  4.9254000e+003
  4.6398000e+003
  3.2862000e+003
  3.2646000e+003
  3.0726000e+003
  2.8284000e+003
  2.0976000e+003
  1.6752000e+003
  2.4312000e+003
  3.7662000e+003
  1.5246000e+003
  2.6388000e+003
  2.3778000e+003
  1.6212000e+003
  2.2308000e+003
  3.6276000e+003
  3.9186000e+003
  2.3766000e+003
  1.3176000e+003
  2.8080000e+002
  9.7200000e+002
  2.4102000e+003
  1.8018000e+003
  1.4976000e+003
  2.0796000e+003
  2.2332000e+003
  4.4160000e+002
  2.0112000e+003
  6.9960000e+002
  4.9980000e+002
  1.7172000e+003
  9.0120000e+002
  1.8270000e+003
  5.4420000e+002
  5.2500000e+002
  1.9374000e+003
  1.6200000e+003
  9.7440000e+002
  5.7480000e+002
  9.3900000e+002
  1.7754000e+003
  1.8960000e+003
  6.1740000e+002
  5.0460000e+002
  1.6656000e+003
  1.4166000e+003
  1.2300000e+003
  4.9020000e+002
  5.8800000e+002
  1.9254000e+003
  1.1226000e+003
  2.5800000e+003
  2.2614000e+003
  1.4106000e+003
  1.4478000e+003
  9.0420000e+002
  4.5000000e+002
  5.3820000e+002
  1.2384000e+003
  2.0196000e+003
  2.1198000e+003
  9.0300000e+002
  9.2040000e+002
  1.3116000e+003
  4.5900000e+002
  3.7140000e+002
  4.5780000e+002
  4.6800000e+002
  4.9320000e+002
  4.6800000e+002
  8.7120000e+002
  1.3674000e+003
  4.8600000e+002
  4.2360000e+002
  4.5180000e+002
  7.5480000e+002
  1.1724000e+003
  3.8940000e+002
  4.3500000e+002
  5.2140000e+002
  3.8580000e+002
  3.9180000e+002
  4.7400000e+002
  7.8000000e+002
  1.3104000e+003
  5.0580000e+002
  4.4160000e+002
  4.5000000e+002
  4.2420000e+002
  4.9620000e+002
  4.0800000e+002
  3.5940000e+002
  3.9000000e+002
  5.6820000e+002
  4.7280000e+002
  3.8580000e+002
  4.3920000e+002
  5.0700000e+002
  4.8300000e+002
  4.8540000e+002
  4.4400000e+002
  4.0980000e+002
  4.4760000e+002
  4.6920000e+002
  4.8900000e+002
  3.8820000e+002
  4.0680000e+002
  5.4840000e+002
  4.8240000e+002
  3.9120000e+002
  4.3080000e+002
  4.1340000e+002
  5.2380000e+002
  4.2960000e+002
  4.4940000e+002
  4.5720000e+002
  3.3420000e+002
  4.3860000e+002
  4.8900000e+002
  4.7100000e+002
  3.7080000e+002
  4.4160000e+002
  5.2020000e+002
  4.3440000e+002
  4.1340000e+002
  4.6200000e+002
  4.1880000e+002
  4.1580000e+002
  4.2120000e+002
  4.8900000e+002
  4.5780000e+002
  3.8460000e+002
  4.4040000e+002
  1.3650000e+003
  2.0190000e+003
  2.2968000e+003
  9.8520000e+002
  4.6800000e+002
  3.8520000e+002
  4.4040000e+002
  4.9020000e+002
  1.3890000e+003
  2.0316000e+003
  2.3034000e+003
  1.0890000e+003
  4.2960000e+002
  5.2200000e+002
  5.4300000e+002
  1.8090000e+003
  5.0040000e+002
  8.2020000e+002
  1.7184000e+003
  4.7940000e+002
  1.6272000e+003
  9.7260000e+002
  5.9580000e+002
  1.9596000e+003
  6.0060000e+002
  1.5888000e+003
  7.6680000e+002
  4.2720000e+002
  1.6650000e+003
  1.0512000e+003
  6.4440000e+002
  4.5600000e+002
  4.9920000e+002
  1.6698000e+003
  1.2150000e+003
  2.0250000e+003
  2.2152000e+003
  7.3020000e+002
  1.7604000e+003
  4.4700000e+002
  4.8780000e+002
  1.9458000e+003
  1.2000000e+003
  2.1174000e+003
  2.2140000e+003
  9.5880000e+002
  1.8216000e+003
  4.8660000e+002
  5.3580000e+002
  1.9146000e+003
  1.5378000e+003
  1.1142000e+003
  5.0760000e+002
  9.2820000e+002
  1.8288000e+003
  1.8594000e+003
  6.7800000e+002
  5.0220000e+002
  1.5024000e+003
  1.0980000e+003
  1.3872000e+003
  4.8600000e+002
  4.0380000e+002
  1.9356000e+003
  6.8940000e+002
  1.2348000e+003
  1.1298000e+003
  1.0818000e+003
  1.5480000e+003
  3.5160000e+002
  4.7760000e+002
  4.9260000e+002
  4.5180000e+002
  1.2948000e+003
  1.5576000e+003
  5.3280000e+002
  4.1340000e+002
  5.2740000e+002
  4.9680000e+002
  3.6120000e+002
  3.8160000e+002
  7.9740000e+002
  1.6458000e+003
  4.1400000e+002
  4.4760000e+002
  4.5300000e+002
  5.4120000e+002
  3.8760000e+002
  5.1060000e+002
  4.0800000e+002
  3.7500000e+002
  4.2840000e+002
  5.0460000e+002
  4.8300000e+002
  3.4980000e+002
  4.3320000e+002
  4.8660000e+002
  5.1180000e+002
  4.4040000e+002
  4.8300000e+002
  4.1640000e+002
  4.0020000e+002
  4.7160000e+002
  4.8960000e+002
  4.1280000e+002
  3.8220000e+002
  4.4820000e+002
  5.2560000e+002
  4.5840000e+002
  5.0820000e+002
  4.3560000e+002
  4.7160000e+002
  3.8760000e+002
  5.0640000e+002
  4.5960000e+002
  3.6240000e+002
  3.8820000e+002
  1.8564000e+003
  2.2272000e+003
  1.2348000e+003
  5.0100000e+002
  4.9380000e+002
  4.4880000e+002
  4.4760000e+002
  4.7640000e+002
  1.7412000e+003
  2.2614000e+003
  1.3152000e+003
  5.1600000e+002
  5.0820000e+002
  4.8600000e+002
  4.6080000e+002
  4.9200000e+002
  4.1640000e+002
  4.7820000e+002
  4.6380000e+002
  4.6080000e+002
  3.9420000e+002
  4.5480000e+002
  5.6460000e+002
  3.5280000e+002
  4.5900000e+002
  5.0460000e+002
  4.7700000e+002
  4.4520000e+002
  4.3800000e+002
  4.5900000e+002
  4.2900000e+002
  4.5420000e+002
  5.1840000e+002
  4.3680000e+002
  4.1880000e+002
  4.4040000e+002
  4.9380000e+002
  4.3800000e+002
  4.2600000e+002
  1.6224000e+003
  2.0142000e+003
  1.9518000e+003
  4.7940000e+002
  5.7240000e+002
  4.6680000e+002
  4.6380000e+002
  5.3160000e+002
  1.6674000e+003
  2.2014000e+003
  2.0334000e+003
  5.6940000e+002
  1.6446000e+003
  4.3740000e+002
  4.6740000e+002
  4.7220000e+002
  4.5180000e+002
  4.2780000e+002
  1.6146000e+003
  1.5636000e+003
  1.7118000e+003
  4.3380000e+002
  5.0580000e+002
  4.6680000e+002
  4.3080000e+002
  4.4820000e+002
  5.0940000e+002
  1.6128000e+003
  7.3440000e+002
  4.8600000e+002
  4.0740000e+002
  4.4880000e+002
  5.3880000e+002
  5.0580000e+002
  4.5120000e+002
  1.9578000e+003
  9.0360000e+002
  4.9020000e+002
  5.1000000e+002
  5.2320000e+002
  4.4640000e+002
  5.1240000e+002
  7.0020000e+002
  1.9572000e+003
  5.0520000e+002
  3.8280000e+002
  4.4100000e+002
  5.4420000e+002
  4.3860000e+002
  4.4400000e+002
  1.3680000e+003
  1.9812000e+003
  2.1546000e+003
  5.5560000e+002
  4.9080000e+002
  3.3660000e+002
  4.0020000e+002
  5.1840000e+002
  1.3866000e+003
  2.0532000e+003
  2.1726000e+003
  6.2220000e+002
  4.4340000e+002
  4.6380000e+002
  4.7280000e+002
  4.0920000e+002
  3.4860000e+002
  4.1640000e+002
  5.5020000e+002
  4.6920000e+002
  4.9440000e+002
  8.9400000e+002
  9.0360000e+002
  4.1220000e+002
  4.7880000e+002
  4.4460000e+002
  3.8400000e+002
  3.9600000e+002
  4.5420000e+002
  9.7320000e+002
  1.0758000e+003
  5.1600000e+002
  5.0040000e+002
  4.6380000e+002
  4.1820000e+002
  4.5720000e+002
  4.4460000e+002
  4.2360000e+002
  4.3500000e+002
  4.9380000e+002
  5.2020000e+002
  4.2900000e+002
  4.4640000e+002
  4.9140000e+002
  4.3200000e+002
  4.4880000e+002
  4.3860000e+002
  4.8480000e+002
  3.9360000e+002
  1.7796000e+003
  2.2188000e+003
  1.4364000e+003
  4.2300000e+002
  4.8660000e+002
  4.9020000e+002
  3.9000000e+002
  4.4760000e+002
  1.7634000e+003
  2.2434000e+003
  1.5390000e+003
  4.7100000e+002
  4.3200000e+002
  7.5000000e+002
  1.2822000e+003
  4.9140000e+002
  4.5420000e+002
  3.9840000e+002
  4.7940000e+002
  4.8840000e+002
  4.1520000e+002
  8.0640000e+002
  1.2558000e+003
  5.2320000e+002
  3.8820000e+002
  4.9620000e+002
  4.9620000e+002
  3.5280000e+002
  4.0140000e+002
  4.8300000e+002
  4.9140000e+002
  4.0740000e+002
  4.7400000e+002
  1.5102000e+003
  5.2380000e+002
  4.3440000e+002
  4.7280000e+002
  4.1820000e+002
  3.6120000e+002
  4.6740000e+002
  4.9500000e+002
  1.6092000e+003
  3.8700000e+002
  4.5000000e+002
  5.3580000e+002
  4.6920000e+002
  5.0220000e+002
  5.1480000e+002
  1.8402000e+003
  2.0916000e+003
  1.3452000e+003
  5.7120000e+002
  4.8420000e+002
  4.2300000e+002
  5.3760000e+002
  6.2220000e+002
  1.9524000e+003
  2.2518000e+003
  1.5762000e+003
  4.9080000e+002
  4.0740000e+002
  5.3640000e+002
  4.8840000e+002
  4.9320000e+002
  4.0860000e+002
  1.6488000e+003
  1.6938000e+003
  4.3320000e+002
  5.2800000e+002
  5.1180000e+002
  4.4340000e+002
  1.0974000e+003
  1.4454000e+003
  1.5504000e+003
  8.3640000e+002
  4.5300000e+002
  8.2140000e+002
  1.7226000e+003
  5.1540000e+002
  1.0704000e+003
  1.5348000e+003
  4.3860000e+002
  1.3374000e+003
  1.4820000e+003
  7.4580000e+002
  1.7424000e+003
  4.9380000e+002
  1.1820000e+003
  1.3788000e+003
  4.3800000e+002
  1.2528000e+003
  1.4982000e+003
  4.1160000e+002
  1.8864000e+003
  2.1114000e+003
  1.3710000e+003
  1.4664000e+003
  4.9500000e+002
  3.7080000e+002
  4.0920000e+002
  5.2320000e+002
  1.8594000e+003
  2.1672000e+003
  1.5066000e+003
  8.9700000e+002
  8.6400000e+002
  4.2120000e+002
  5.1600000e+002
  4.3260000e+002
  3.6420000e+002
  4.1400000e+002
  5.7060000e+002
  8.9880000e+002
  1.0494000e+003
  4.4460000e+002
  4.9500000e+002
  4.2660000e+002
  4.5120000e+002
  4.7160000e+002
  3.8460000e+002
  3.9420000e+002
  4.5240000e+002
  5.7060000e+002
  3.8760000e+002
  5.3220000e+002
  4.9680000e+002
  4.6020000e+002
  4.2000000e+002
  5.0820000e+002
  3.8580000e+002
  4.1580000e+002
  4.0320000e+002
  4.9800000e+002
  5.1480000e+002
  4.0620000e+002
  4.5420000e+002
  4.8900000e+002
  4.1760000e+002
  4.4820000e+002
  4.3260000e+002
  4.7460000e+002
  3.9120000e+002
  4.4460000e+002
  4.9260000e+002
  3.7380000e+002
  3.9120000e+002
  4.9080000e+002
  4.8960000e+002
  3.9720000e+002
  4.4640000e+002
  5.3040000e+002
  4.4040000e+002
  4.4700000e+002
  4.8060000e+002
  3.8580000e+002
  4.3620000e+002
  4.2540000e+002
  4.9680000e+002
  4.5240000e+002
  4.1700000e+002
  4.7820000e+002
  5.1180000e+002
  4.3740000e+002
  4.5000000e+002
  4.2360000e+002
  4.3320000e+002
  4.4280000e+002
  5.2080000e+002
  4.9380000e+002
  3.5040000e+002
  4.4520000e+002
  5.6940000e+002
  4.8180000e+002
  4.1100000e+002
  4.3440000e+002
  1.9326000e+003
  2.0706000e+003
  2.3442000e+003
  1.4778000e+003
  2.2014000e+003
  5.5380000e+002
  7.6800000e+002
  8.6100000e+002
  1.7712000e+003
  2.0904000e+003
  2.4588000e+003
  1.8264000e+003
  2.9484000e+003
  1.1484000e+003
  9.5520000e+002
  1.2684000e+003
  9.9300000e+002
  1.1004000e+003
  1.3428000e+003
  2.8164000e+003
  2.5248000e+003
  1.0734000e+003
  1.0578000e+003
  9.7380000e+002
  9.4440000e+002
  9.7320000e+002
  1.0320000e+003
  2.5104000e+003
  2.4024000e+003
  6.2460000e+002
  5.7240000e+002
  1.3500000e+003
  4.3020000e+002
  5.1120000e+002
  4.8900000e+002
  4.6020000e+002
  4.9380000e+002
  5.0940000e+002
  5.0340000e+002
  1.2522000e+003
  1.7604000e+003
  4.5420000e+002
  5.0820000e+002
  4.1520000e+002
  5.3220000e+002
  5.4360000e+002
  1.4010000e+003
  1.0134000e+003
  1.8072000e+003
  5.2860000e+002
  5.1300000e+002
  4.6620000e+002
  5.2860000e+002
  1.5306000e+003
  1.3602000e+003
  1.0104000e+003
  4.7940000e+002
  4.7760000e+002
  4.3260000e+002
  4.4760000e+002
  1.5708000e+003
  2.1042000e+003
  1.7766000e+003
  4.5600000e+002
  4.9500000e+002
  4.4340000e+002
  4.3980000e+002
  4.9200000e+002
  1.5420000e+003
  2.1342000e+003
  1.8924000e+003
  4.3860000e+002
  7.4100000e+002
  1.6194000e+003
  1.6716000e+003
  1.6278000e+003
  1.6182000e+003
  1.6164000e+003
  1.7184000e+003
  1.6836000e+003
  1.6518000e+003
  8.1600000e+002
  4.4640000e+002
  5.3460000e+002
  4.3980000e+002
  5.7660000e+002
  4.4700000e+002
  4.0800000e+002
  4.4100000e+002
  4.9080000e+002
  5.2320000e+002
  4.8900000e+002
  4.7340000e+002
  4.8840000e+002
  4.0080000e+002
  4.9500000e+002
  4.7160000e+002
  3.6300000e+002
  3.9000000e+002
  4.5780000e+002
  5.7600000e+002
  4.0500000e+002
  4.8060000e+002
  4.9860000e+002
  4.7640000e+002
  4.6800000e+002
  4.8660000e+002
  4.2900000e+002
  8.7960000e+002
  2.2302000e+003
  1.8798000e+003
  4.9740000e+002
  4.3200000e+002
  4.7460000e+002
  6.1560000e+002
  6.8460000e+002
  9.5760000e+002
  2.2428000e+003
  2.2170000e+003
  6.7080000e+002
  8.4960000e+002
  8.1600000e+002
  6.4800000e+002
  6.5760000e+002
  7.3680000e+002
  8.1900000e+002
  5.9160000e+002
  5.6520000e+002
  5.9280000e+002
  6.1320000e+002
  6.1740000e+002
  7.7460000e+002
  5.8680000e+002
  5.4420000e+002
  7.6440000e+002
  6.9660000e+002
  6.8760000e+002
  5.4060000e+002
  2.3022000e+003
  4.5630000e+003
  4.1694000e+003
  3.2526000e+003
  3.6924000e+003
  3.9906000e+003
  2.2008000e+003
  3.0378000e+003
  3.2826000e+003
  4.3470000e+003
  3.3930000e+003
  3.6042000e+003
  4.0602000e+003
  4.4586000e+003
  3.9048000e+003
  4.8798000e+003
  3.1500000e+003
  8.6400000e+002
  1.0620000e+003
  1.2804000e+003
  1.2342000e+003
  1.5180000e+003
  1.8816000e+003
  1.3164000e+003
  1.3014000e+003
  1.2432000e+003
  1.3908000e+003
  1.3038000e+003
  1.2444000e+003
  1.2036000e+003
  1.2576000e+003
  1.8636000e+003
  1.2846000e+003
  9.2160000e+002
  9.1500000e+002
  6.4380000e+002
  7.3260000e+002
  6.5640000e+002
  1.1244000e+003
  1.6818000e+003
  3.7380000e+002
  4.3140000e+002
  5.0640000e+002
  5.5500000e+002
  6.6240000e+002
  1.9830000e+003
  2.1930000e+003
  8.0160000e+002
  5.1900000e+002
  5.1360000e+002
  4.0860000e+002
  4.1760000e+002
  6.8400000e+002
  2.0094000e+003
  2.2884000e+003
  9.1020000e+002
  5.1180000e+002
  5.3820000e+002
  9.5220000e+002
  1.3536000e+003
  4.7400000e+002
  4.9260000e+002
  4.0920000e+002
  4.8840000e+002
  5.0940000e+002
  3.7140000e+002
  1.2384000e+003
  1.3848000e+003
  4.8480000e+002
  4.0800000e+002
  4.6080000e+002
  4.2900000e+002
  4.2300000e+002
  4.4460000e+002
  1.2240000e+003
  1.2420000e+003
  1.7340000e+003
  4.4640000e+002
  9.3060000e+002
  1.5762000e+003
  1.7580000e+003
  1.7172000e+003
  1.6104000e+003
  1.6536000e+003
  3.0486000e+003
  1.6848000e+003
  1.6536000e+003
  9.8820000e+002
  6.4620000e+002
  5.0160000e+002
  9.3120000e+002
  2.0844000e+003
  2.2074000e+003
  5.3040000e+002
  3.9000000e+002
  4.4760000e+002
  3.9300000e+002
  5.1720000e+002
  9.3420000e+002
  2.0796000e+003
  2.3292000e+003
  5.4060000e+002
  4.5780000e+002
  4.9740000e+002
  4.6320000e+002
  3.8820000e+002
  4.4640000e+002
  4.9380000e+002
  4.2540000e+002
  4.4160000e+002
  4.9320000e+002
  4.3620000e+002
  3.7560000e+002
  4.2960000e+002
  4.9320000e+002
  4.5000000e+002
  4.1700000e+002
  4.5540000e+002
  4.8660000e+002
  4.0080000e+002
  4.4460000e+002
  4.3500000e+002
  4.2480000e+002
  3.8940000e+002
  4.5720000e+002
  5.4180000e+002
  3.9120000e+002
  5.5140000e+002
  4.9140000e+002
  4.7280000e+002
  5.2680000e+002
  8.5800000e+002
  5.9820000e+002
  6.4920000e+002
  7.9440000e+002
  8.9580000e+002
  6.3600000e+002
  6.7260000e+002
  7.7700000e+002
  8.2020000e+002
  6.8760000e+002
  5.3580000e+002
  5.3760000e+002
  6.8220000e+002
  5.8260000e+002
  4.7580000e+002
  4.6980000e+002
  4.1700000e+002
  4.6680000e+002
  4.9800000e+002
  4.9200000e+002
  3.9120000e+002
  4.2960000e+002
  5.3880000e+002
  1.1844000e+003
  3.3324000e+003
  4.3386000e+003
  1.3650000e+003
  4.7280000e+002
  8.3700000e+002
  9.2160000e+002
  7.3260000e+002
  1.1142000e+003
  3.7152000e+003
  4.7988000e+003
  1.8942000e+003
  1.0206000e+003
  2.7354000e+003
  3.1104000e+003
  9.8880000e+002
  1.1820000e+003
  1.1604000e+003
  1.2288000e+003
  1.3992000e+003
  1.6584000e+003
  2.8380000e+003
  3.0372000e+003
  8.0880000e+002
  7.9620000e+002
  7.4280000e+002
  6.6240000e+002
  1.4892000e+003
  7.5960000e+002
  5.7960000e+002
  4.2120000e+002
  4.7280000e+002
  5.0400000e+002
  4.0980000e+002
  4.2600000e+002
  1.5744000e+003
  1.0056000e+003
  4.0620000e+002
  4.4580000e+002
  5.3220000e+002
  4.4640000e+002
  7.0980000e+002
  1.7118000e+003
  1.5132000e+003
  7.4880000e+002
  5.0820000e+002
  5.0940000e+002
  8.7600000e+002
  1.5882000e+003
  5.0700000e+002
  1.8018000e+003
  4.2360000e+002
  5.0400000e+002
  4.5180000e+002
  1.0452000e+003
  1.0668000e+003
  1.6686000e+003
  4.8960000e+002
  4.5060000e+002
  4.4940000e+002
  4.9500000e+002
  4.6020000e+002
  1.1082000e+003
  1.2600000e+003
  2.0538000e+003
  2.1234000e+003
  5.9040000e+002
  5.5500000e+002
  1.2294000e+003
  1.7190000e+003
  1.6332000e+003
  2.6790000e+003
  2.7486000e+003
  3.5154000e+003
  1.8600000e+003
  1.6596000e+003
  1.5030000e+003
  1.7952000e+003
  1.2300000e+003
  1.6746000e+003
  2.2398000e+003
  2.0598000e+003
  5.8800000e+002
  4.8660000e+002
  4.3680000e+002
  1.1490000e+003
  2.2728000e+003
  1.7466000e+003
  5.2020000e+002
  3.7080000e+002
  3.8220000e+002
  4.5960000e+002
  5.6820000e+002
  4.2660000e+002
  4.6860000e+002
  4.7580000e+002
  4.7760000e+002
  4.6320000e+002
  4.6860000e+002
  4.1640000e+002
  3.9780000e+002
  3.9300000e+002
  5.5680000e+002
  4.9980000e+002
  3.0240000e+002
  2.9100000e+002
  3.3780000e+002
  3.3360000e+002
  2.6820000e+002
  3.4860000e+002
  3.3420000e+002
  2.4780000e+002
  3.0780000e+002
  3.7740000e+002
  3.1440000e+002
  4.8360000e+002
  7.3920000e+002
  6.2460000e+002
  5.5140000e+002
  5.1000000e+002
  7.0140000e+002
  6.7620000e+002
  6.4980000e+002
  2.2452000e+003
  6.8280000e+002
  4.9980000e+002
  5.3820000e+002
  6.1020000e+002
  5.5080000e+002
  5.1900000e+002
  6.2880000e+002
  2.2512000e+003
  7.0680000e+002
  6.4920000e+002
  6.5760000e+002
  6.8820000e+002
  5.1480000e+002
  5.5080000e+002
  8.3040000e+002
  2.4138000e+003
  2.4480000e+003
  5.6340000e+002
  5.1720000e+002
  4.8720000e+002
  6.3840000e+002
  5.7480000e+002
  7.4340000e+002
  2.2038000e+003
  2.4048000e+003
  5.5440000e+002
  4.5660000e+002
  5.4480000e+002
  1.9416000e+003
  2.4060000e+003
  1.4670000e+003
  6.4260000e+002
  1.1382000e+003
  2.5560000e+003
  9.5160000e+002
  8.5680000e+002
  1.9824000e+003
  2.5674000e+003
  1.6800000e+003
  9.2460000e+002
  1.2888000e+003
  2.7318000e+003
  1.2666000e+003
  6.9540000e+002
  9.0720000e+002
  1.3260000e+003
  1.0230000e+003
  6.6720000e+002
  1.5708000e+003
  4.4640000e+002
  5.1900000e+002
  5.5500000e+002
  9.0420000e+002
  1.3362000e+003
  4.9560000e+002
  1.3032000e+003
  7.7040000e+002
  5.1720000e+002
  3.7680000e+002
  4.0560000e+002
  5.0460000e+002
  5.6940000e+002
  7.9140000e+002
  2.0688000e+003
  2.3280000e+003
  8.9460000e+002
  4.7340000e+002
  5.9460000e+002
  4.6260000e+002
  4.0680000e+002
  6.6960000e+002
  2.0814000e+003
  2.3346000e+003
  9.9660000e+002
  1.0218000e+003
  1.1556000e+003
  4.9860000e+002
  5.1240000e+002
  4.4580000e+002
  4.2660000e+002
  4.2900000e+002
  4.8960000e+002
  1.0308000e+003
  1.3398000e+003
  4.2840000e+002
  5.1600000e+002
  7.7940000e+002
  1.2960000e+003
  4.5360000e+002
  1.4532000e+003
  1.4394000e+003
  1.7004000e+003
  1.7382000e+003
  1.3008000e+003
  1.9194000e+003
  2.6346000e+003
  1.7172000e+003
  1.4178000e+003
  4.9380000e+002
  4.4820000e+002
  5.5860000e+002
  4.2540000e+002
  4.4580000e+002
  4.8060000e+002
  3.8460000e+002
  4.3980000e+002
  4.7700000e+002
  4.9260000e+002
  4.3260000e+002
  5.6520000e+002
  7.7220000e+002
  6.5760000e+002
  7.7640000e+002
  7.3320000e+002
  7.0680000e+002
  6.9480000e+002
  6.5880000e+002
  7.3860000e+002
  7.0620000e+002
  6.8100000e+002
  8.2260000e+002
  6.7260000e+002
  6.8220000e+002
  7.9860000e+002
  7.6200000e+002
  7.3620000e+002
  6.5580000e+002
  6.7800000e+002
  7.8540000e+002
  6.7020000e+002
  5.5260000e+002
  5.0340000e+002
  6.1380000e+002
  2.1774000e+003
  2.7594000e+003
  1.2780000e+003
  5.7240000e+002
  6.5880000e+002
  9.9600000e+002
  6.6300000e+002
  6.5280000e+002
  2.0190000e+003
  2.8398000e+003
  1.2852000e+003
  7.3140000e+002
  8.2860000e+002
  8.3820000e+002
  8.9340000e+002
  1.2924000e+003
  1.0644000e+003
  1.1310000e+003
  1.2534000e+003
  1.2696000e+003
  1.2624000e+003
  1.2426000e+003
  2.6526000e+003
  2.8548000e+003
  1.3188000e+003
  1.1154000e+003
  1.2360000e+003
  1.2714000e+003
  9.1020000e+002
  8.8800000e+002
  2.0976000e+003
  2.3712000e+003
  2.7450000e+003
  1.7016000e+003
  1.0308000e+003
  1.0626000e+003
  1.8360000e+003
  3.1944000e+003
  3.1056000e+003
  2.4276000e+003
  2.8824000e+003
  2.6598000e+003
  1.6314000e+003
  1.2834000e+003
  1.9140000e+003
  3.9876000e+003
  3.7584000e+003
  3.2814000e+003
  3.0768000e+003
  2.2032000e+003
  1.3104000e+003
  1.3500000e+003
  1.2546000e+003
  2.3016000e+003
  2.6946000e+003
  1.3068000e+003
  5.8140000e+002
  5.6040000e+002
  4.2960000e+002
  4.1280000e+002
  5.1180000e+002
  4.8120000e+002
  4.1160000e+002
  5.6280000e+002
  5.1120000e+002
  4.4520000e+002
  4.6440000e+002
  5.7600000e+002
  5.0400000e+002
  4.1100000e+002
  5.0280000e+002
  5.5560000e+002
  4.6680000e+002
  5.1540000e+002
  5.5980000e+002
  5.3280000e+002
  4.6260000e+002
  5.1480000e+002
  5.8200000e+002
  4.8840000e+002
  5.2560000e+002
  5.3640000e+002
  6.1080000e+002
  4.6320000e+002
  4.6500000e+002
  5.1420000e+002
  5.7000000e+002
  4.4820000e+002
  4.6020000e+002
  5.0700000e+002
  5.3040000e+002
  4.6860000e+002
  5.2200000e+002
  5.0700000e+002
  1.1496000e+003
  2.3190000e+003
  2.2884000e+003
  1.4616000e+003
  4.7280000e+002
  5.0940000e+002
  4.9200000e+002
  4.0980000e+002
  1.1472000e+003
  2.3748000e+003
  2.3454000e+003
  1.6404000e+003
  6.3120000e+002
  5.0640000e+002
  5.1780000e+002
  6.0240000e+002
  6.0540000e+002
  4.9740000e+002
  3.9360000e+002
  5.1360000e+002
  4.9920000e+002
  4.3560000e+002
  4.1820000e+002
  5.3880000e+002
  5.0760000e+002
  4.0320000e+002
  5.7900000e+002
  5.7000000e+002
  4.6080000e+002
  3.9600000e+002
  4.5780000e+002
  5.6280000e+002
  4.2840000e+002
  4.3140000e+002
  4.9920000e+002
  5.4360000e+002
  4.5720000e+002
  4.3800000e+002
  4.9260000e+002
  4.8240000e+002
  4.8900000e+002
  4.7760000e+002
  4.8960000e+002
  4.4760000e+002
  5.2380000e+002
  4.9620000e+002
  4.7160000e+002
  4.3080000e+002
  6.4176000e+003
  6.3510000e+003
  6.3228000e+003
  6.4392000e+003
  3.3630000e+003
  3.4950000e+003
  6.7326000e+003
  6.7272000e+003
  6.6516000e+003
  6.5718000e+003
  6.5310000e+003
  6.6594000e+003
  3.7146000e+003
  3.1656000e+003
  6.4662000e+003
  7.3410000e+003
  3.4206000e+003
  7.6320000e+002
  7.6500000e+002
  9.1320000e+002
  9.4260000e+002
  9.8520000e+002
  6.1020000e+002
  7.4580000e+002
  6.4440000e+002
  1.0392000e+003
  1.0464000e+003
  1.5240000e+003
  2.2602000e+003
  2.2488000e+003
  1.9830000e+003
  1.8396000e+003
  1.4898000e+003
  1.0260000e+003
  9.0960000e+002
  1.2036000e+003
  2.1156000e+003
  2.0940000e+003
  1.9200000e+003
  2.1096000e+003
  1.6092000e+003
  1.1412000e+003
  8.0460000e+002
  1.0008000e+003
  1.0350000e+003
  1.0920000e+003
  1.0614000e+003
  1.1274000e+003
  1.1664000e+003
  1.2204000e+003
  1.1526000e+003
  1.1760000e+003
  1.1808000e+003
  1.1262000e+003
  1.1520000e+003
  1.2078000e+003
  9.4380000e+002
  6.9900000e+002
  6.7980000e+002
  6.7680000e+002
  7.2300000e+002
  5.3700000e+002
  5.8920000e+002
  5.9820000e+002
  5.2920000e+002
  4.9500000e+002
  5.6820000e+002
  5.8680000e+002
  4.5780000e+002
  4.9140000e+002
  5.5140000e+002
  5.7840000e+002
  4.7340000e+002
  5.3040000e+002
  5.4240000e+002
  5.5260000e+002
  5.3340000e+002
  5.4360000e+002
  5.3460000e+002
  4.8420000e+002
  5.8440000e+002
  5.1480000e+002
  4.6560000e+002
  5.2020000e+002
  5.6520000e+002
  5.1300000e+002
  4.2900000e+002
  4.6680000e+002
  5.7600000e+002
  4.6860000e+002
  4.2360000e+002
  4.8480000e+002
  5.7120000e+002
  4.1760000e+002
  4.5840000e+002
  5.0040000e+002
  5.3160000e+002
  4.7160000e+002
  4.6080000e+002
  4.9860000e+002
  4.5060000e+002
  4.9020000e+002
  4.9860000e+002
  4.9200000e+002
  3.9720000e+002
  5.1420000e+002
  4.9980000e+002
  4.5900000e+002
  4.2780000e+002
  5.2260000e+002
  5.3580000e+002
  6.7140000e+002
  6.9780000e+002
  7.4760000e+002
  4.8300000e+002
  4.3380000e+002
  9.8880000e+002
  6.1140000e+002
  5.3640000e+002
  6.2460000e+002
  7.0320000e+002
  7.1520000e+002
  6.1920000e+002
  6.4680000e+002
  8.0820000e+002
  7.3860000e+002
  6.3120000e+002
  6.4980000e+002
  6.9480000e+002
  6.6900000e+002
  6.5700000e+002
  6.7320000e+002
  2.8674000e+003
  2.0748000e+003
  1.2972000e+003
  6.7680000e+002
  1.2108000e+003
  2.5200000e+003
  1.4886000e+003
  6.5460000e+002
  2.6694000e+003
  2.1234000e+003
  2.4648000e+003
  2.4168000e+003
  1.2414000e+003
  2.4936000e+003
  1.5720000e+003
  9.2160000e+002
  1.0350000e+003
  1.4370000e+003
  2.7714000e+003
  2.8026000e+003
  1.4946000e+003
  9.7740000e+002
  9.0360000e+002
  8.4000000e+002
  1.0266000e+003
  8.5980000e+002
  5.4360000e+002
  1.0182000e+003
  8.6340000e+002
  1.4808000e+003
  1.6590000e+003
  6.4860000e+002
  5.7480000e+002
  1.2552000e+003
  6.6300000e+002
  1.8798000e+003
  2.1420000e+003
  2.1888000e+003
  5.6340000e+002
  6.1740000e+002
  5.9460000e+002
  7.4160000e+002
  2.3712000e+003
  1.9080000e+003
  5.5140000e+002
  4.5840000e+002
  5.2200000e+002
  5.3100000e+002
  5.1180000e+002
  6.0300000e+002
  8.0520000e+002
  6.7320000e+002
  5.1720000e+002
  6.6540000e+002
  7.1880000e+002
  7.3020000e+002
  8.7180000e+002
  2.5380000e+003
  2.7738000e+003
  2.7402000e+003
  2.8674000e+003
  1.6956000e+003
  2.7954000e+003
  2.8044000e+003
  9.8040000e+002
  2.4714000e+003
  2.8260000e+003
  2.7114000e+003
  2.5284000e+003
  1.4970000e+003
  2.5092000e+003
  2.5182000e+003
  6.4080000e+002
  5.1000000e+002
  6.5340000e+002
  4.9140000e+002
  4.7520000e+002
  5.2380000e+002
  5.1180000e+002
  5.2440000e+002
  5.1600000e+002
  5.2020000e+002
  4.8180000e+002
  5.3760000e+002
  5.2620000e+002
  5.0580000e+002
  5.0100000e+002
  6.1020000e+002
  5.2020000e+002
  4.6740000e+002
  5.3340000e+002
  6.0420000e+002
  5.2200000e+002
  4.6800000e+002
  5.3940000e+002
  5.7060000e+002
  4.8960000e+002
  4.5120000e+002
  5.3880000e+002
  5.7000000e+002
  4.4640000e+002
  4.5060000e+002
  5.4540000e+002
  5.5740000e+002
  4.1220000e+002
  4.1520000e+002
  3.4140000e+002
  3.6360000e+002
  3.0780000e+002
  3.4980000e+002
  3.4200000e+002
  3.2340000e+002
  3.1620000e+002
  3.4680000e+002
  3.0960000e+002
  3.1980000e+002
  3.3900000e+002
  3.4260000e+002
  2.6940000e+002
  3.1260000e+002
  4.7520000e+002
  3.2760000e+002
  3.6840000e+002
  8.9640000e+002
  2.2824000e+003
  2.3028000e+003
  1.9758000e+003
  5.7000000e+002
  6.3540000e+002
  4.2300000e+002
  6.0060000e+002
  8.6820000e+002
  2.2020000e+003
  2.1966000e+003
  1.9230000e+003
  5.2020000e+002
  4.0500000e+002
  4.9440000e+002
  6.3840000e+002
  1.3728000e+003
  6.0840000e+002
  6.6060000e+002
  1.4982000e+003
  1.9434000e+003
  2.9856000e+003
  1.8750000e+003
  6.1440000e+002
  6.1860000e+002
  5.1720000e+002
  6.1020000e+002
  1.2582000e+003
  1.7580000e+003
  2.7138000e+003
  1.8378000e+003
  7.1160000e+002
  6.7140000e+002
  6.8340000e+002
  6.0960000e+002
  5.9640000e+002
  6.9600000e+002
  6.3300000e+002
  1.0128000e+003
  6.0420000e+002
  5.5680000e+002
  5.8740000e+002
  9.0300000e+002
  7.2720000e+002
  4.9740000e+002
  6.6420000e+002
  6.5940000e+002
  5.2800000e+002
  6.7800000e+002
  8.5140000e+002
  1.5324000e+003
  4.5150000e+003
  4.0398000e+003
  3.0282000e+003
  2.2194000e+003
  2.6598000e+003
  2.7924000e+003
  1.1202000e+003
  1.0800000e+003
  4.6710000e+003
  3.9954000e+003
  3.0834000e+003
  2.8512000e+003
  3.1836000e+003
  2.7282000e+003
  1.3158000e+003
  5.5500000e+002
  5.3100000e+002
  1.3140000e+003
  9.0360000e+002
  1.9776000e+003
  1.3098000e+003
  9.4800000e+002
  9.8880000e+002
  1.4220000e+003
  1.4790000e+003
  2.2902000e+003
  2.7858000e+003
  2.0880000e+003
  1.0962000e+003
  1.0116000e+003
  1.0938000e+003
  2.0274000e+003
  2.8026000e+003
  1.4970000e+003
  1.2198000e+003
  1.1760000e+003
  1.1166000e+003
  1.1562000e+003
  1.2822000e+003
  6.5340000e+002
  5.1060000e+002
  6.0180000e+002
  5.1360000e+002
  6.6780000e+002
  1.3356000e+003
  2.3508000e+003
  1.2822000e+003
  4.4820000e+002
  5.0580000e+002
  5.1120000e+002
  4.8000000e+002
  5.1480000e+002
  1.2024000e+003
  2.3778000e+003
  1.4700000e+003
  5.4540000e+002
  5.1540000e+002
  4.9020000e+002
  5.5560000e+002
  5.2680000e+002
  5.1060000e+002
  4.7160000e+002
  5.5740000e+002
  5.1600000e+002
  4.9920000e+002
  5.4240000e+002
  5.1600000e+002
  5.0820000e+002
  4.5300000e+002
  5.3220000e+002
  5.1660000e+002
  5.0760000e+002
  4.4220000e+002
  5.0520000e+002
  4.9860000e+002
  4.5180000e+002
  4.9800000e+002
  5.1540000e+002
  7.8840000e+002
  2.2446000e+003
  2.4048000e+003
  5.4780000e+002
  4.4220000e+002
  6.1620000e+002
  1.8138000e+003
  1.6848000e+003
  1.6314000e+003
  2.3526000e+003
  3.6228000e+003
  1.9644000e+003
  1.6434000e+003
  1.7940000e+003
  1.7214000e+003
  8.8620000e+002
  5.4780000e+002
  5.6760000e+002
  5.2260000e+002
  3.8880000e+002
  4.9320000e+002
  5.0160000e+002
  4.3800000e+002
  4.2840000e+002
  5.3580000e+002
  4.6500000e+002
  3.9660000e+002
  4.3620000e+002
  5.6940000e+002
  4.5120000e+002
  4.1160000e+002
  4.6320000e+002
  5.6280000e+002
  4.1520000e+002
  4.4220000e+002
  4.9080000e+002
  5.2860000e+002
  4.6440000e+002
  4.4580000e+002
  4.8420000e+002
  4.6860000e+002
  4.9500000e+002
  4.7460000e+002
  4.8300000e+002
  3.9900000e+002
  4.8360000e+002
  4.8720000e+002
  4.5660000e+002
  4.0380000e+002
  5.3100000e+002
  4.8540000e+002
  4.2120000e+002
  4.4760000e+002
  5.4120000e+002
  5.9520000e+002
  6.0840000e+002
  7.2180000e+002
  8.7840000e+002
  5.7480000e+002
  5.8080000e+002
  7.3620000e+002
  6.8220000e+002
  5.6940000e+002
  5.6100000e+002
  6.5160000e+002
  5.8920000e+002
  6.9060000e+002
  8.3040000e+002
  7.0920000e+002
  6.5040000e+002
  6.5880000e+002
  7.5900000e+002
  7.2240000e+002
  2.4546000e+003
  2.6328000e+003
  1.5186000e+003
  7.8540000e+002
  7.6140000e+002
  8.3940000e+002
  7.7280000e+002
  1.0884000e+003
  2.2392000e+003
  2.5074000e+003
  1.7922000e+003
  1.0902000e+003
  7.6320000e+002
  8.1060000e+002
  1.0242000e+003
  1.2882000e+003
  1.1670000e+003
  8.9820000e+002
  1.0896000e+003
  1.1310000e+003
  1.0416000e+003
  1.0782000e+003
  1.1208000e+003
  1.1406000e+003
  2.0514000e+003
  9.0420000e+002
  9.4920000e+002
  1.0404000e+003
  9.7020000e+002
  8.8680000e+002
  1.0302000e+003
  6.0300000e+002
  1.6038000e+003
  5.6580000e+002
  5.4000000e+002
  9.8460000e+002
  4.6260000e+002
  2.4210000e+003
  6.0780000e+002
  5.4240000e+002
  4.7700000e+002
  5.4720000e+002
  5.1420000e+002
  8.8740000e+002
  2.0622000e+003
  2.4588000e+003
  6.0660000e+002
  1.2072000e+003
  1.1538000e+003
  5.1300000e+002
  4.9620000e+002
  6.2460000e+002
  5.1660000e+002
  4.7820000e+002
  5.2680000e+002
  1.1712000e+003
  1.2000000e+003
  1.2384000e+003
  5.5020000e+002
  5.6460000e+002
  5.2200000e+002
  4.9860000e+002
  4.8900000e+002
  5.1600000e+002
  9.9660000e+002
  1.2750000e+003
  1.8588000e+003
  4.9200000e+002
  4.2000000e+002
  5.2860000e+002
  5.0520000e+002
  4.4340000e+002
  4.7280000e+002
  5.5140000e+002
  1.9974000e+003
  4.7160000e+002
  4.8000000e+002
  5.0400000e+002
  6.2580000e+002
  1.8366000e+003
  1.9320000e+003
  2.0274000e+003
  3.6354000e+003
  3.4350000e+003
  1.8906000e+003
  1.7898000e+003
  1.7310000e+003
  1.7922000e+003
  7.1340000e+002
  5.2320000e+002
  2.2086000e+003
  2.2398000e+003
  4.8120000e+002
  4.1280000e+002
  4.3560000e+002
  4.8900000e+002
  4.2840000e+002
  4.3440000e+002
  4.5660000e+002
  4.8360000e+002
  3.8460000e+002
  4.5180000e+002
  5.2200000e+002
  3.5280000e+002
  3.9180000e+002
  4.7520000e+002
  4.8300000e+002
  4.3800000e+002
  4.5720000e+002
  4.9140000e+002
  4.5180000e+002
  4.2300000e+002
  5.1540000e+002
  3.8460000e+002
  3.9900000e+002
  4.1820000e+002
  4.9560000e+002
  4.8600000e+002
  4.2120000e+002
  4.5720000e+002
  4.8780000e+002
  4.0800000e+002
  4.4520000e+002
  4.8300000e+002
  4.6080000e+002
  3.9420000e+002
  4.5180000e+002
  5.2020000e+002
  6.3540000e+002
  5.6880000e+002
  5.4060000e+002
  6.6540000e+002
  6.0600000e+002
  7.6080000e+002
  7.9140000e+002
  2.3718000e+003
  2.5386000e+003
  8.5860000e+002
  6.2400000e+002
  6.0660000e+002
  6.9120000e+002
  1.0278000e+003
  1.1226000e+003
  2.2920000e+003
  2.3610000e+003
  6.5340000e+002
  1.0818000e+003
  4.1220000e+002
  1.5330000e+003
  1.9074000e+003
  2.0328000e+003
  3.3180000e+002
  3.7500000e+002
  4.0920000e+002
  5.9880000e+002
  2.1516000e+003
  1.6794000e+003
  3.6720000e+002
  3.3120000e+002
  3.5640000e+002
  7.0680000e+002
  7.0920000e+002
  7.3620000e+002
  2.5926000e+003
  2.6400000e+003
  1.1754000e+003
  8.3700000e+002
  1.0914000e+003
  1.1100000e+003
  1.1964000e+003
  1.3014000e+003
  2.7336000e+003
  3.0852000e+003
  1.1412000e+003
  1.0980000e+003
  9.0480000e+002
  8.2800000e+002
  8.4900000e+002
  6.4140000e+002
  5.0700000e+002
  2.0808000e+003
  4.7400000e+002
  4.8780000e+002
  5.3040000e+002
  5.0340000e+002
  4.4400000e+002
  4.4880000e+002
  5.8080000e+002
  5.0100000e+002
  4.0560000e+002
  4.4940000e+002
  5.4540000e+002
  5.1480000e+002
  5.3340000e+002
  4.9920000e+002
  5.0280000e+002
  4.9860000e+002
  5.7540000e+002
  5.3280000e+002
  4.8720000e+002
  4.5360000e+002
  5.4060000e+002
  5.5500000e+002
  4.5420000e+002
  4.2840000e+002
  5.1360000e+002
  5.6340000e+002
  4.3380000e+002
  4.4220000e+002
  5.0520000e+002
  5.2980000e+002
  4.5420000e+002
  4.6920000e+002
  4.8660000e+002
  4.2420000e+002
  4.7280000e+002
  4.9260000e+002
  4.8120000e+002
  3.9900000e+002
  4.4580000e+002
  4.4280000e+002
  4.1820000e+002
  3.8760000e+002
  1.7184000e+003
  2.3448000e+003
  1.0362000e+003
  4.2000000e+002
  5.1360000e+002
  5.5920000e+002
  9.4980000e+002
  8.5800000e+002
  1.5702000e+003
  2.3730000e+003
  1.6506000e+003
  7.9140000e+002
  7.0920000e+002
  7.3740000e+002
  6.9060000e+002
  6.6480000e+002
  5.8800000e+002
  6.5700000e+002
  6.8280000e+002
  7.1520000e+002
  6.2760000e+002
  6.5580000e+002
  7.7940000e+002
  6.8040000e+002
  6.1260000e+002
  6.6000000e+002
  7.2120000e+002
  7.1040000e+002
  6.4560000e+002
  6.1680000e+002
  6.2400000e+002
  6.9840000e+002
  6.1260000e+002
  6.2760000e+002
  5.6100000e+002
  5.8260000e+002
  6.3420000e+002
  6.0540000e+002
  5.8980000e+002
  1.2798000e+003
  1.1472000e+003
  1.0722000e+003
  1.0890000e+003
  1.0974000e+003
  1.3470000e+003
  1.0668000e+003
  2.5584000e+003
  4.5276000e+003
  4.8306000e+003
  2.7534000e+003
  1.0266000e+003
  1.0248000e+003
  1.0428000e+003
  9.8460000e+002
  2.1708000e+003
  4.2420000e+003
  4.5600000e+003
  2.6244000e+003
  1.2558000e+003
  1.5090000e+003
  1.7520000e+003
  7.8540000e+002
  7.6980000e+002
  1.4400000e+003
  6.4080000e+002
  1.8990000e+003
  2.1708000e+003
  2.1324000e+003
  5.8680000e+002
  7.5780000e+002
  6.5580000e+002
  7.4520000e+002
  2.3976000e+003
  1.9296000e+003
  6.0420000e+002
  5.1540000e+002
  5.7900000e+002
  5.9220000e+002
  5.9640000e+002
  6.3060000e+002
  7.2720000e+002
  2.3358000e+003
  2.4408000e+003
  1.7742000e+003
  6.9300000e+002
  6.7500000e+002
  8.8020000e+002
  9.6660000e+002
  9.0060000e+002
  2.6688000e+003
  2.8878000e+003
  2.2752000e+003
  1.0110000e+003
  9.7560000e+002
  1.1922000e+003
  1.2108000e+003
  9.8520000e+002
  6.1740000e+002
  6.5340000e+002
  5.5500000e+002
  4.3500000e+002
  5.0040000e+002
  5.8320000e+002
  4.8540000e+002
  4.2600000e+002
  4.8180000e+002
  5.4360000e+002
  4.7700000e+002
  4.6620000e+002
  5.1300000e+002
  4.9620000e+002
  4.8120000e+002
  5.1660000e+002
  5.1000000e+002
  4.5900000e+002
  5.3400000e+002
  5.7720000e+002
  5.0520000e+002
  4.4940000e+002
  5.1420000e+002
  5.5440000e+002
  4.7100000e+002
  4.9680000e+002
  5.2440000e+002
  5.7120000e+002
  4.3140000e+002
  7.7520000e+002
  2.0082000e+003
  2.2350000e+003
  1.3254000e+003
  4.6680000e+002
  5.1360000e+002
  4.8540000e+002
  5.0100000e+002
  7.3440000e+002
  2.0232000e+003
  2.2326000e+003
  1.4544000e+003
  4.9620000e+002
  5.8140000e+002
  1.6776000e+003
  1.7154000e+003
  1.6998000e+003
  1.5948000e+003
  1.7070000e+003
  1.7928000e+003
  1.7130000e+003
  1.6122000e+003
  1.6818000e+003
  1.8888000e+003
  1.6032000e+003
  1.5552000e+003
  1.5108000e+003
  6.0780000e+002
  5.1360000e+002
  5.6160000e+002
  7.7280000e+002
  6.1680000e+002
  5.9580000e+002
  7.0260000e+002
  6.3000000e+002
  5.8020000e+002
  5.8800000e+002
  7.4700000e+002
  6.5640000e+002
  5.9760000e+002
  7.1940000e+002
  1.6326000e+003
  2.2464000e+003
  1.0386000e+003
  7.5960000e+002
  4.9860000e+002
  3.9060000e+002
  4.4520000e+002
  5.6820000e+002
  1.4856000e+003
  2.2674000e+003
  1.1850000e+003
  5.4120000e+002
  4.3680000e+002
  4.4100000e+002
  4.9320000e+002
  4.7220000e+002
  4.6740000e+002
  4.9080000e+002
  4.9260000e+002
  4.3560000e+002
  4.4220000e+002
  4.7220000e+002
  3.6180000e+002
  5.3280000e+002
  6.0240000e+002
  6.6840000e+002
  4.6380000e+002
  5.2080000e+002
  5.7480000e+002
  6.1140000e+002
  4.8900000e+002
  6.1260000e+002
  7.2600000e+002
  7.0380000e+002
  6.9780000e+002
  7.5360000e+002
  6.8280000e+002
  7.0920000e+002
  5.9340000e+002
  6.8280000e+002
  1.5594000e+003
  3.1986000e+003
  2.2368000e+003
  2.0268000e+003
  9.4560000e+002
  8.9640000e+002
  1.1076000e+003
  7.3260000e+002
  1.7310000e+003
  3.8118000e+003
  2.8092000e+003
  4.8768000e+003
  4.1046000e+003
  2.9580000e+003
  2.9280000e+003
  2.9418000e+003
  3.1104000e+003
  3.5220000e+003
  2.7276000e+003
  5.2224000e+003
  4.3794000e+003
  3.2532000e+003
  3.4002000e+003
  3.6144000e+003
  3.9294000e+003
  3.9654000e+003
  3.0006000e+003
  1.5918000e+003
  1.3050000e+003
  1.2840000e+003
  1.7280000e+003
  2.8842000e+003
  2.9004000e+003
  9.0540000e+002
  8.6880000e+002
  7.1940000e+002
  6.3900000e+002
  6.3300000e+002
  4.4760000e+002
  2.2152000e+003
  1.9122000e+003
  6.1320000e+002
  5.2920000e+002
  4.5900000e+002
  5.4540000e+002
  5.5980000e+002
  5.1540000e+002
  4.5060000e+002
  5.7480000e+002
  5.2740000e+002
  4.8300000e+002
  6.0240000e+002
  5.5260000e+002
  5.2560000e+002
  4.6560000e+002
  6.0240000e+002
  5.2800000e+002
  5.0340000e+002
  5.3340000e+002
  5.6160000e+002
  5.2740000e+002
  4.6080000e+002
  5.4480000e+002
  5.3220000e+002
  5.2440000e+002
  4.2540000e+002
  5.5320000e+002
  5.2560000e+002
  4.8060000e+002
  4.5000000e+002
  5.7840000e+002
  5.0880000e+002
  4.2660000e+002
  5.2440000e+002
  5.5440000e+002
  4.7820000e+002
  1.5774000e+003
  2.9598000e+003
  2.4588000e+003
  1.6530000e+003
  1.7892000e+003
  1.6794000e+003
  1.7292000e+003
  1.6620000e+003
  2.7900000e+003
  3.5658000e+003
  2.3394000e+003
  5.7600000e+002
  6.6720000e+002
  6.1920000e+002
  4.3620000e+002
  5.1240000e+002
  5.3160000e+002
  4.4700000e+002
  4.4040000e+002
  5.3880000e+002
  5.3640000e+002
  4.1100000e+002
  4.3800000e+002
  5.2620000e+002
  5.1960000e+002
  4.2060000e+002
  4.7700000e+002
  5.0100000e+002
  5.0220000e+002
  4.7640000e+002
  5.0760000e+002
  4.8660000e+002
  4.8060000e+002
  5.1840000e+002
  5.0160000e+002
  4.4760000e+002
  4.5660000e+002
  5.2140000e+002
  5.0340000e+002
  4.1040000e+002
  4.5480000e+002
  5.6520000e+002
  4.6740000e+002
  4.3920000e+002
  4.8120000e+002
  5.7900000e+002
  7.0800000e+002
  8.0580000e+002
  7.5900000e+002
  7.2120000e+002
  8.5140000e+002
  7.6200000e+002
  7.6560000e+002
  7.2180000e+002
  7.0020000e+002
  7.4400000e+002
  6.4260000e+002
  5.3280000e+002
  6.7440000e+002
  6.4500000e+002
  5.8320000e+002
  5.6040000e+002
  7.0080000e+002
  6.6420000e+002
  2.4096000e+003
  2.7816000e+003
  2.5314000e+003
  1.5174000e+003
  7.4760000e+002
  9.4080000e+002
  7.8540000e+002
  7.6440000e+002
  2.1240000e+003
  2.6064000e+003
  2.5314000e+003
  2.2716000e+003
  2.7012000e+003
  2.3922000e+003
  8.5020000e+002
  7.6440000e+002
  8.5080000e+002
  7.7460000e+002
  9.6060000e+002
  1.9908000e+003
  2.7018000e+003
  2.5560000e+003
  1.2804000e+003
  1.8366000e+003
  1.7460000e+003
  2.1984000e+003
  2.8536000e+003
  2.4918000e+003
  2.0316000e+003
  1.1172000e+003
  1.0986000e+003
  1.0404000e+003
  9.4260000e+002
  1.9236000e+003
  2.7558000e+003
  2.5014000e+003
  8.7540000e+002
  8.6520000e+002
  8.4120000e+002
  1.7592000e+003
  1.4406000e+003
  8.3100000e+002
  1.3752000e+003
  7.9560000e+002
  9.0000000e+002
  7.7400000e+002
  7.3380000e+002
  2.1522000e+003
  1.4790000e+003
  7.6440000e+002
  7.6260000e+002
  8.2680000e+002
  8.4600000e+002
  1.5540000e+003
  1.8048000e+003
  1.9776000e+003
  1.2054000e+003
  7.1940000e+002
  7.0620000e+002
  1.9890000e+003
  7.2900000e+002
  1.1862000e+003
  1.5228000e+003
  5.1540000e+002
  1.8102000e+003
  2.2860000e+003
  1.5558000e+003
  1.8528000e+003
  6.5940000e+002
  4.8660000e+002
  4.9800000e+002
  4.8180000e+002
  1.6884000e+003
  2.2554000e+003
  1.7064000e+003
  5.8620000e+002
  5.3760000e+002
  4.9740000e+002
  4.0560000e+002
  4.5660000e+002
  5.2680000e+002
  5.0580000e+002
  1.4730000e+003
  7.2540000e+002
  4.9620000e+002
  4.3620000e+002
  4.7100000e+002
  4.9920000e+002
  4.5960000e+002
  3.9660000e+002
  5.0160000e+002
  5.4240000e+002
  2.9760000e+002
  3.2520000e+002
  6.4860000e+002
  3.3120000e+002
  5.6640000e+002
  5.8380000e+002
  4.3080000e+002
  8.0640000e+002
  5.7960000e+002
  5.7180000e+002
  6.2400000e+002
  4.7280000e+002
  5.2440000e+002
  5.8800000e+002
  5.5920000e+002
  6.3120000e+002
  5.3460000e+002
  7.0740000e+002
  5.6820000e+002
  5.8560000e+002
  5.4600000e+002
  5.0340000e+002
  5.1600000e+002
  6.2100000e+002
  2.2278000e+003
  2.2734000e+003
  9.2340000e+002
  5.8920000e+002
  7.7340000e+002
  6.0360000e+002
  8.0880000e+002
  6.1440000e+002
  2.5170000e+003
  2.6874000e+003
  1.2114000e+003
  6.1380000e+002
  7.9800000e+002
  8.6760000e+002
  8.8440000e+002
  6.5400000e+002
  7.2060000e+002
  1.0146000e+003
  5.8500000e+002
  6.4440000e+002
  8.7960000e+002
  8.3700000e+002
  6.8460000e+002
  6.7620000e+002
  7.8780000e+002
  6.9540000e+002
  6.7440000e+002
  8.1480000e+002
  1.1196000e+003
  6.8700000e+002
  7.4820000e+002
  8.3640000e+002
  8.8260000e+002
  8.0820000e+002
  9.4140000e+002
  1.1466000e+003
  1.3044000e+003
  1.4664000e+003
  2.7708000e+003
  3.1038000e+003
  1.9482000e+003
  1.2222000e+003
  1.1100000e+003
  1.1448000e+003
  1.3542000e+003
  1.5834000e+003
  3.0168000e+003
  3.2292000e+003
  1.6482000e+003
  7.8060000e+002
  9.0480000e+002
  1.4964000e+003
  1.7034000e+003
  1.8876000e+003
  2.4630000e+003
  1.2522000e+003
  1.1724000e+003
  1.5780000e+003
  1.2534000e+003
  1.9206000e+003
  2.2770000e+003
  3.5184000e+003
  2.9700000e+003
  2.4510000e+003
  8.5800000e+002
  9.0540000e+002
  2.5560000e+003
  2.2848000e+003
  4.6860000e+002
  1.2378000e+003
  7.5600000e+002
  2.2830000e+003
  1.4298000e+003
  6.8880000e+002
  4.9080000e+002
  4.7040000e+002
  5.1060000e+002
  4.3140000e+002
  4.7940000e+002
  5.1060000e+002
  1.4034000e+003
  1.9158000e+003
  5.6460000e+002
  5.3640000e+002
  4.6620000e+002
  4.4760000e+002
  5.5560000e+002
  1.0698000e+003
  1.5372000e+003
  1.9110000e+003
  6.7320000e+002
  5.1600000e+002
  4.7820000e+002
  5.0460000e+002
  1.8150000e+003
  2.1654000e+003
  1.5894000e+003
  5.0040000e+002
  3.5640000e+002
  4.5300000e+002
  4.6560000e+002
  4.9560000e+002
  1.8234000e+003
  2.1288000e+003
  1.6518000e+003
  9.7560000e+002
  8.6880000e+002
  5.2080000e+002
  4.4100000e+002
  3.8760000e+002
  4.0320000e+002
  4.9800000e+002
  5.4960000e+002
  9.3000000e+002
  9.5760000e+002
  4.9380000e+002
  6.3660000e+002
  5.6400000e+002
  5.0880000e+002
  4.1940000e+002
  5.8560000e+002
  8.3640000e+002
  6.0780000e+002
  5.2860000e+002
  6.3180000e+002
  7.8720000e+002
  6.5340000e+002
  3.9660000e+002
  4.6740000e+002
  5.2560000e+002
  3.3120000e+002
  3.9060000e+002
  4.7280000e+002
  5.6820000e+002
  4.1040000e+002
  4.4460000e+002
  4.9440000e+002
  5.4240000e+002
  4.7940000e+002
  4.6080000e+002
  3.7860000e+002
  4.4400000e+002
  4.4100000e+002
  5.5800000e+002
  5.7900000e+002
  6.3060000e+002
  7.1580000e+002
  6.3720000e+002
  5.7720000e+002
  7.7100000e+002
  8.6220000e+002
  7.2060000e+002
  7.2840000e+002
  7.8840000e+002
  8.2620000e+002
  7.4280000e+002
  7.9140000e+002
  7.9080000e+002
  8.0040000e+002
  7.4880000e+002
  6.6360000e+002
  8.2080000e+002
  7.4460000e+002
  6.9240000e+002
  6.1740000e+002
  6.1920000e+002
  1.6086000e+003
  3.3924000e+003
  3.9066000e+003
  1.3878000e+003
  1.4490000e+003
  1.8666000e+003
  1.5504000e+003
  1.6344000e+003
  1.6404000e+003
  3.2766000e+003
  4.0668000e+003
  1.6158000e+003
  1.5672000e+003
  1.8324000e+003
  1.7808000e+003
  1.7316000e+003
  1.5186000e+003
  1.4016000e+003
  1.5846000e+003
  2.0988000e+003
  1.1112000e+003
  1.0326000e+003
  1.8228000e+003
  1.3170000e+003
  2.1288000e+003
  2.7120000e+003
  2.7696000e+003
  1.0764000e+003
  1.0038000e+003
  1.1406000e+003
  1.1250000e+003
  2.8440000e+003
  4.5594000e+003
  2.4438000e+003
  1.1508000e+003
  1.1238000e+003
  9.8340000e+002
  1.0554000e+003
  9.9060000e+002
  2.4426000e+003
  4.2090000e+003
  2.4354000e+003
  2.1798000e+003
  7.7400000e+002
  8.0160000e+002
  8.1420000e+002
  8.2020000e+002
  7.0260000e+002
  2.1486000e+003
  1.5264000e+003
  1.9422000e+003
  6.5640000e+002
  4.8300000e+002
  4.2720000e+002
  5.2560000e+002
  8.4780000e+002
  1.4502000e+003
  1.4604000e+003
  1.0122000e+003
  4.3920000e+002
  4.1520000e+002
  4.8540000e+002
  1.4994000e+003
  2.2290000e+003
  2.0814000e+003
  5.0100000e+002
  5.1960000e+002
  5.1180000e+002
  5.7360000e+002
  5.0580000e+002
  1.6608000e+003
  2.1702000e+003
  2.1546000e+003
  5.0220000e+002
  3.4140000e+002
  4.1100000e+002
  5.6940000e+002
  4.9620000e+002
  1.6212000e+003
  1.2186000e+003
  5.4900000e+002
  4.6860000e+002
  4.2060000e+002
  4.8600000e+002
  3.8220000e+002
  4.6560000e+002
  8.7720000e+002
  1.3680000e+003
  4.8480000e+002
  4.1520000e+002
  7.8420000e+002
  2.1330000e+003
  1.7346000e+003
  4.5180000e+002
  5.0280000e+002
  4.3500000e+002
  3.8880000e+002
  4.5240000e+002
  7.6320000e+002
  2.1684000e+003
  1.8600000e+003
  4.8060000e+002
  5.6580000e+002
  4.1100000e+002
  4.3860000e+002
  4.3020000e+002
  4.9260000e+002
  4.5480000e+002
  4.5960000e+002
  4.2300000e+002
  3.4500000e+002
  4.6920000e+002
  5.3280000e+002
  4.7580000e+002
  5.5380000e+002
  7.4460000e+002
  6.7140000e+002
  6.7320000e+002
  7.5120000e+002
  7.5300000e+002
  7.1220000e+002
  6.4800000e+002
  7.5840000e+002
  7.6140000e+002
  7.0920000e+002
  7.7520000e+002
  6.8460000e+002
  7.2060000e+002
  6.7800000e+002
  7.9200000e+002
  8.3580000e+002
  7.2960000e+002
  6.6840000e+002
  7.1040000e+002
  7.4100000e+002
  5.7660000e+002
  6.2580000e+002
  7.2240000e+002
  7.6800000e+002
  6.7260000e+002
  7.4520000e+002
  7.3560000e+002
  7.9680000e+002
  6.5640000e+002
  6.5400000e+002
  6.4320000e+002
  6.4080000e+002
  8.3820000e+002
  8.8260000e+002
  8.3220000e+002
  7.6260000e+002
  7.6860000e+002
  8.3880000e+002
  8.2500000e+002
  7.3260000e+002
  6.9420000e+002
  6.7560000e+002
  6.7080000e+002
  5.5680000e+002
  6.5940000e+002
  8.5680000e+002
  9.8400000e+002
  1.2810000e+003
  1.4070000e+003
  1.3272000e+003
  2.7360000e+003
  3.2286000e+003
  1.8408000e+003
  1.3158000e+003
  1.2642000e+003
  1.3134000e+003
  1.3794000e+003
  1.2738000e+003
  2.5134000e+003
  3.1848000e+003
  2.0232000e+003
  1.3158000e+003
  1.2618000e+003
  1.3272000e+003
  1.3800000e+003
  1.3248000e+003
  9.6240000e+002
  1.0260000e+003
  1.0566000e+003
  9.4680000e+002
  7.1520000e+002
  7.3920000e+002
  4.6140000e+002
  4.2720000e+002
  3.6660000e+002
  3.7320000e+002
  3.1860000e+002
  5.4360000e+002
  4.3020000e+002
  3.4860000e+002
  2.5800000e+002
  2.9880000e+002
  3.9240000e+002
  3.5400000e+002
  3.8520000e+002
  1.8030000e+003
  2.0844000e+003
  1.3410000e+003
  4.0260000e+002
  3.6060000e+002
  3.4080000e+002
  3.0420000e+002
  3.9480000e+002
  1.8210000e+003
  2.1300000e+003
  1.5090000e+003
  1.2078000e+003
  9.2040000e+002
  3.2640000e+002
  3.5160000e+002
  3.5160000e+002
  3.6240000e+002
  2.8380000e+002
  3.2220000e+002
  1.0806000e+003
  1.4112000e+003
  3.2700000e+002
  3.4560000e+002
  3.1680000e+002
  2.4060000e+002
  2.9580000e+002
  4.1580000e+002
  4.4220000e+002
  1.5456000e+003
  3.3840000e+002
  3.3720000e+002
  3.1560000e+002
  3.8100000e+002
  3.4260000e+002
  3.1020000e+002
  2.5740000e+002
  4.0800000e+002
  3.4080000e+002
  2.6880000e+002
  2.9520000e+002
  4.0740000e+002
  3.2940000e+002
  2.3940000e+002
  2.9460000e+002
  4.2000000e+002
  2.7780000e+002
  2.6640000e+002
  3.3720000e+002
  3.3420000e+002
  3.2040000e+002
  3.5100000e+002
  3.3900000e+002
  3.1680000e+002
  2.1882000e+003
  2.3664000e+003
  5.3700000e+002
  3.7920000e+002
  4.0380000e+002
  5.3760000e+002
  4.4280000e+002
  3.5040000e+002
  2.1156000e+003
  2.3622000e+003
  8.0040000e+002
  4.2060000e+002
  6.7320000e+002
  5.1600000e+002
  4.2720000e+002
  6.3720000e+002
  8.0160000e+002
  6.0600000e+002
  6.4920000e+002
  8.8380000e+002
  8.3100000e+002
  7.8960000e+002
  6.6540000e+002
  7.2960000e+002
  6.5280000e+002
  5.9700000e+002
  7.5480000e+002
  6.8760000e+002
  6.4620000e+002
  4.7460000e+002
  6.1860000e+002
  6.8040000e+002
  6.3300000e+002
  3.7680000e+002
  4.0560000e+002
  4.4520000e+002
  4.4760000e+002
  9.7500000e+002
  1.1964000e+003
  1.5546000e+003
  3.0882000e+003
  2.8752000e+003
  2.1900000e+003
  1.3590000e+003
  8.5260000e+002
  1.8684000e+003
  2.3940000e+003
  2.5836000e+003
  1.4262000e+003
  2.9118000e+003
  2.3022000e+003
  7.8720000e+002
  2.5920000e+003
  2.4804000e+003
  9.6540000e+002
  8.3340000e+002
  7.7220000e+002
  2.1198000e+003
  2.6178000e+003
  3.6150000e+003
  3.1260000e+003
  2.4918000e+003
  1.0392000e+003
  6.7980000e+002
  6.4440000e+002
  1.7760000e+003
  2.4756000e+003
  3.7368000e+003
  3.1728000e+003
  2.5188000e+003
  1.3950000e+003
  9.8100000e+002
  9.8400000e+002
  8.1960000e+002
  7.6740000e+002
  8.9640000e+002
  9.1080000e+002
  9.5460000e+002
  6.0900000e+002
  7.2360000e+002
  5.6280000e+002
  4.9680000e+002
  3.1260000e+002
  2.9460000e+002
  4.0800000e+002
  2.6760000e+002
  2.9460000e+002
  3.5280000e+002
  3.9240000e+002
  3.0660000e+002
  3.1020000e+002
  3.5100000e+002
  3.0000000e+002
  3.3000000e+002
  3.8700000e+002
  3.4620000e+002
  2.8140000e+002
  3.5340000e+002
  4.0380000e+002
  3.2760000e+002
  3.1500000e+002
  3.6360000e+002
  4.0920000e+002
  3.0840000e+002
  7.5060000e+002
  1.9524000e+003
  2.1138000e+003
  1.0050000e+003
  3.5640000e+002
  3.5220000e+002
  3.0120000e+002
  2.6520000e+002
  6.8160000e+002
  1.8864000e+003
  2.1072000e+003
  1.1592000e+003
  3.6240000e+002
  3.6540000e+002
  2.9220000e+002
  3.0240000e+002
  3.3420000e+002
  3.3060000e+002
  3.1980000e+002
  3.4200000e+002
  3.3480000e+002
  2.4060000e+002
  3.5760000e+002
  3.4500000e+002
  2.9520000e+002
  2.7960000e+002
  3.2580000e+002
  4.1520000e+002
  2.7420000e+002
  3.0360000e+002
  3.3960000e+002
  3.1140000e+002
  3.6840000e+002
  7.1040000e+002
  3.3540000e+002
  2.8740000e+002
  4.1520000e+002
  7.7640000e+002
  1.6326000e+003
  2.2266000e+003
  6.8100000e+002
  6.5220000e+002
  3.3720000e+002
  3.9000000e+002
  5.0520000e+002
  4.8180000e+002
  1.6908000e+003
  2.2638000e+003
  1.0368000e+003
  1.1496000e+003
  9.9780000e+002
  3.2754000e+003
  3.6312000e+003
  2.2872000e+003
  9.0780000e+002
  4.6500000e+002
  6.0840000e+002
  6.8160000e+002
  1.0086000e+003
  3.3192000e+003
  3.9906000e+003
  3.0516000e+003
  3.5688000e+003
  4.4304000e+003
  2.8182000e+003
  7.4040000e+002
  8.4540000e+002
  7.0980000e+002
  1.9434000e+003
  2.4690000e+003
  3.1788000e+003
  4.2834000e+003
  2.8404000e+003
  7.4940000e+002
  6.4740000e+002
  6.1980000e+002
  5.5920000e+002
  5.5260000e+002
  5.3820000e+002
  5.9040000e+002
  4.5000000e+002
  4.9320000e+002
  5.2260000e+002
  5.7420000e+002
  5.3640000e+002
  5.0460000e+002
  5.2380000e+002
  5.1000000e+002
  5.7360000e+002
  5.2500000e+002
  5.1540000e+002
  4.3920000e+002
  5.4120000e+002
  5.3280000e+002
  5.0100000e+002
  4.5720000e+002
  5.6160000e+002
  5.5920000e+002
  4.7040000e+002
  4.8660000e+002
  5.4840000e+002
  5.6220000e+002
  4.5000000e+002
  4.7760000e+002
  5.2500000e+002
  5.9880000e+002
  4.5720000e+002
  4.8600000e+002
  5.1840000e+002
  5.5680000e+002
  5.0940000e+002
  6.0660000e+002
  6.8160000e+002
  6.8460000e+002
  8.4120000e+002
  7.5420000e+002
  7.2300000e+002
  6.4620000e+002
  7.7460000e+002
  7.9800000e+002
  6.4380000e+002
  5.1420000e+002
  5.5320000e+002
  3.6600000e+002
  4.6980000e+002
  4.4760000e+002
  5.4600000e+002
  5.5140000e+002
  4.3920000e+002
  4.6920000e+002
  5.1660000e+002
  5.8680000e+002
  4.7040000e+002
  4.6620000e+002
  5.1360000e+002
  4.9320000e+002
  5.2200000e+002
  5.7420000e+002
  5.0820000e+002
  4.4160000e+002
  5.4360000e+002
  6.1860000e+002
  5.0940000e+002
  4.4280000e+002
  5.0220000e+002
  1.5900000e+003
  2.3640000e+003
  1.2222000e+003
  4.8120000e+002
  5.1720000e+002
  4.8540000e+002
  5.1000000e+002
  4.9980000e+002
  1.4454000e+003
  2.3214000e+003
  1.4172000e+003
  4.9500000e+002
  4.4940000e+002
  4.3620000e+002
  5.7480000e+002
  4.9440000e+002
  1.6566000e+003
  2.4876000e+003
  2.5146000e+003
  7.4580000e+002
  6.2760000e+002
  7.0560000e+002
  7.5840000e+002
  6.7860000e+002
  1.4334000e+003
  2.5176000e+003
  2.4030000e+003
  8.1540000e+002
  5.6760000e+002
  5.9280000e+002
  4.5780000e+002
  4.8060000e+002
  5.2140000e+002
  4.9440000e+002
  4.1520000e+002
  4.4040000e+002
  5.6400000e+002
  4.7760000e+002
  4.0200000e+002
  4.5120000e+002
  5.4540000e+002
  4.6980000e+002
  4.6320000e+002
  4.8600000e+002
  4.9320000e+002
  4.9380000e+002
  5.2020000e+002
  4.9500000e+002
  4.6800000e+002
  4.1220000e+002
  5.3160000e+002
  4.9560000e+002
  4.3980000e+002
  4.4820000e+002
  5.5080000e+002
  5.2440000e+002
  4.0380000e+002
  4.5300000e+002
  4.9980000e+002
  5.5680000e+002
  4.9560000e+002
  4.7640000e+002
  4.9500000e+002
  4.4940000e+002
  4.7940000e+002
  5.4780000e+002
  4.9380000e+002
  4.0380000e+002
  4.9320000e+002
  6.7620000e+002
  5.6520000e+002
  6.2100000e+002
  9.9300000e+002
  9.3720000e+002
  7.7340000e+002
  8.2800000e+002
  7.1160000e+002
  7.6200000e+002
  6.7380000e+002
  7.7640000e+002
  7.3560000e+002
  7.6020000e+002
  6.0960000e+002
  6.1680000e+002
  5.1960000e+002
  5.3160000e+002
  5.3520000e+002
  3.5100000e+003
  2.0688000e+003
  1.5480000e+003
  3.2898000e+003
  3.1626000e+003
  2.4132000e+003
  2.0694000e+003
  5.8080000e+002
  3.2982000e+003
  2.2398000e+003
  1.9128000e+003
  3.0870000e+003
  3.2220000e+003
  2.5254000e+003
  2.1762000e+003
  2.1486000e+003
  1.3056000e+003
  9.3000000e+002
  8.7300000e+002
  1.4712000e+003
  1.4622000e+003
  2.3958000e+003
  2.6478000e+003
  1.7844000e+003
  8.6100000e+002
  7.6200000e+002
  8.1300000e+002
  1.8606000e+003
  2.6886000e+003
  1.1796000e+003
  6.7920000e+002
  7.2600000e+002
  6.2760000e+002
  6.0240000e+002
  6.5160000e+002
  5.1240000e+002
  5.2920000e+002
  4.9560000e+002
  5.6820000e+002
  5.0280000e+002
  2.8740000e+002
  3.3480000e+002
  4.4400000e+002
  3.1140000e+002
  2.7120000e+002
  3.3840000e+002
  4.2960000e+002
  2.7900000e+002
  3.6000000e+002
  3.7440000e+002
  4.0560000e+002
  2.9700000e+002
  3.4980000e+002
  3.9600000e+002
  7.9560000e+002
  2.2014000e+003
  1.6104000e+003
  4.1100000e+002
  2.8080000e+002
  2.8440000e+002
  3.4020000e+002
  3.9780000e+002
  6.0420000e+002
  2.1516000e+003
  1.7328000e+003
  3.6300000e+002
  2.8680000e+002
  3.3480000e+002
  3.3360000e+002
  3.2820000e+002
  1.5180000e+003
  2.1354000e+003
  1.6932000e+003
  3.4560000e+002
  3.1500000e+002
  3.4740000e+002
  3.0000000e+002
  5.4360000e+002
  1.4148000e+003
  2.2110000e+003
  2.0598000e+003
  6.9720000e+002
  6.6000000e+002
  5.3580000e+002
  6.0000000e+002
  5.9940000e+002
  6.0480000e+002
  4.7160000e+002
  4.7220000e+002
  5.1180000e+002
  4.9140000e+002
  3.9060000e+002
  4.9560000e+002
  5.1660000e+002
  4.5600000e+002
  4.1040000e+002
  5.1480000e+002
  5.2380000e+002
  4.2300000e+002
  4.4460000e+002
  5.2440000e+002
  5.4360000e+002
  3.9300000e+002
  4.5180000e+002
  6.2880000e+002
  7.1100000e+002
  6.1740000e+002
  5.7060000e+002
  7.2120000e+002
  6.7860000e+002
  6.6240000e+002
  6.2940000e+002
  7.5600000e+002
  6.5040000e+002
  5.8800000e+002
  6.0540000e+002
  6.4320000e+002
  7.5480000e+002
  6.6186000e+003
  6.8652000e+003
  6.7812000e+003
  6.8784000e+003
  3.9870000e+003
  3.4926000e+003
  6.7716000e+003
  5.0628000e+003
  6.2574000e+003
  6.8676000e+003
  6.6468000e+003
  6.6978000e+003
  4.3158000e+003
  3.1116000e+003
  6.7134000e+003
  5.6418000e+003
  1.5234000e+003
  1.3416000e+003
  1.1988000e+003
  1.2942000e+003
  1.3128000e+003
  9.3840000e+002
  1.0608000e+003
  1.0866000e+003
  1.0230000e+003
  1.1310000e+003
  2.1300000e+003
  2.7930000e+003
  2.2026000e+003
  1.4970000e+003
  1.1286000e+003
  1.0182000e+003
  8.9460000e+002
  1.1400000e+003
  2.0586000e+003
  2.6430000e+003
  2.2578000e+003
  1.5006000e+003
  2.4780000e+003
  1.0158000e+003
  1.0092000e+003
  1.1532000e+003
  1.4790000e+003
  1.7412000e+003
  2.2800000e+003
  2.9802000e+003
  1.5534000e+003
  1.0914000e+003
  1.0176000e+003
  1.0800000e+003
  2.7084000e+003
  2.7972000e+003
  1.1130000e+003
  9.9000000e+002
  1.0362000e+003
  9.7620000e+002
  9.7980000e+002
  1.0290000e+003
  1.0338000e+003
  9.3900000e+002
  9.8460000e+002
  7.0020000e+002
  9.3840000e+002
  9.5940000e+002
  9.7680000e+002
  9.3540000e+002
  9.7140000e+002
  8.7780000e+002
  8.9040000e+002
  8.8680000e+002
  8.8140000e+002
  7.8240000e+002
  5.2380000e+002
  4.8960000e+002
  5.6820000e+002
  5.4240000e+002
  5.0880000e+002
  4.6260000e+002
  5.9280000e+002
  5.3640000e+002
  5.1000000e+002
  4.4700000e+002
  5.7780000e+002
  5.1660000e+002
  4.9860000e+002
  4.0260000e+002
  5.4900000e+002
  5.0040000e+002
  4.4880000e+002
  4.5060000e+002
  5.8200000e+002
  4.9560000e+002
  4.1640000e+002
  4.5240000e+002
  5.8800000e+002
  5.1720000e+002
  4.1640000e+002
  4.7340000e+002
  5.4180000e+002
  4.7700000e+002
  4.5540000e+002
  5.0160000e+002
  5.1240000e+002
  4.6680000e+002
  4.5720000e+002
  4.9860000e+002
  4.6260000e+002
  4.7520000e+002
  4.9800000e+002
  5.0220000e+002
  4.6320000e+002
  4.9020000e+002
  5.0820000e+002
  4.9500000e+002
  3.9840000e+002
  7.0800000e+002
  7.9980000e+002
  4.6380000e+002
  4.9680000e+002
  5.6340000e+002
  8.2620000e+002
  5.0100000e+002
  5.3700000e+002
  5.6460000e+002
  5.6160000e+002
  1.2678000e+003
  2.3622000e+003
  1.5558000e+003
  4.9440000e+002
  6.1980000e+002
  7.2600000e+002
  5.4060000e+002
  6.0780000e+002
  1.4028000e+003
  2.6484000e+003
  1.6794000e+003
  6.4560000e+002
  7.1760000e+002
  6.2580000e+002
  6.4920000e+002
  7.4640000e+002
  5.9460000e+002
  6.3420000e+002
  6.2040000e+002
  7.3560000e+002
  6.7080000e+002
  6.0660000e+002
  6.2460000e+002
  6.1920000e+002
  5.6700000e+002
  6.2640000e+002
  6.2520000e+002
  1.5060000e+003
  2.3832000e+003
  6.5580000e+002
  6.3600000e+002
  6.1020000e+002
  5.9640000e+002
  8.2320000e+002
  8.1600000e+002
  1.4340000e+003
  2.4684000e+003
  9.5580000e+002
  8.2740000e+002
  7.0920000e+002
  7.2840000e+002
  7.8000000e+002
  7.5600000e+002
  7.0440000e+002
  6.3180000e+002
  7.6500000e+002
  7.0860000e+002
  5.8260000e+002
  7.8720000e+002
  8.2020000e+002
  8.5680000e+002
  1.4070000e+003
  2.3316000e+003
  9.5820000e+002
  9.2700000e+002
  9.6420000e+002
  8.9460000e+002
  1.0650000e+003
  1.2288000e+003
  1.1856000e+003
  2.5992000e+003
  1.1406000e+003
  9.0480000e+002
  8.4960000e+002
  9.6420000e+002
  1.0800000e+003
  1.0296000e+003
  7.4520000e+002
  9.3900000e+002
  8.7120000e+002
  9.5700000e+002
  8.6280000e+002
  1.7916000e+003
  2.4936000e+003
  1.0092000e+003
  7.2840000e+002
  7.0020000e+002
  5.3160000e+002
  4.6320000e+002
  4.8480000e+002
  9.5100000e+002
  2.3940000e+003
  9.4860000e+002
  3.5340000e+002
  4.0560000e+002
  2.9880000e+002
  2.7840000e+002
  3.9720000e+002
  3.8520000e+002
  2.6520000e+002
  2.8380000e+002
  4.0320000e+002
  3.6180000e+002
  3.1440000e+002
  3.5760000e+002
  3.9540000e+002
  3.3960000e+002
  3.5400000e+002
  3.6360000e+002
  3.7620000e+002
  3.7140000e+002
  3.4740000e+002
  3.5280000e+002
  3.1440000e+002
  3.1860000e+002
  3.4200000e+002
  3.5280000e+002
  2.7660000e+002
  3.4680000e+002
  3.6060000e+002
  3.1800000e+002
  2.3940000e+002
  3.3720000e+002
  3.7980000e+002
  2.7840000e+002
  2.9340000e+002
  3.4200000e+002
  4.0980000e+002
  2.8620000e+002
  2.8380000e+002
  3.3420000e+002
  3.3120000e+002
  3.2640000e+002
  7.7040000e+002
  7.0020000e+002
  8.3880000e+002
  1.0098000e+003
  8.2980000e+002
  1.3812000e+003
  1.6314000e+003
  1.6248000e+003
  7.9620000e+002
  7.7100000e+002
  2.1096000e+003
  2.4948000e+003
  7.2780000e+002
  1.7244000e+003
  1.8816000e+003
  1.7436000e+003
  9.8160000e+002
  5.8800000e+002
  2.1258000e+003
  2.7444000e+003
  1.1628000e+003
  6.0120000e+002
  6.9060000e+002
  6.4980000e+002
  5.4720000e+002
  1.1478000e+003
  1.2294000e+003
  2.1474000e+003
  7.4580000e+002
  8.8860000e+002
  8.7360000e+002
  1.2252000e+003
  1.5324000e+003
  2.0820000e+003
  2.5848000e+003
  7.7100000e+002
  7.3680000e+002
  8.0160000e+002
  7.5660000e+002
  2.0838000e+003
  2.1918000e+003
  5.6820000e+002
  3.9600000e+002
  2.1144000e+003
  2.1462000e+003
  4.3080000e+002
  3.5160000e+002
  5.2140000e+002
  6.5580000e+002
  7.7640000e+002
  7.5660000e+002
  2.1618000e+003
  2.5308000e+003
  9.3480000e+002
  2.3148000e+003
  2.4042000e+003
  9.7500000e+002
  9.2580000e+002
  7.4760000e+002
  7.0740000e+002
  8.3460000e+002
  1.1286000e+003
  2.1846000e+003
  2.5554000e+003
  1.3038000e+003
  8.2500000e+002
  8.2800000e+002
  3.3372000e+003
  4.3206000e+003
  3.2274000e+003
  1.8120000e+003
  8.4540000e+002
  8.5860000e+002
  7.3680000e+002
  6.7200000e+002
  3.0210000e+003
  4.2048000e+003
  3.6102000e+003
  1.7280000e+003
  9.1800000e+002
  7.9500000e+002
  7.3020000e+002
  1.2084000e+003
  2.7108000e+003
  1.1766000e+003
  8.5380000e+002
  1.0164000e+003
  9.6540000e+002
  9.4380000e+002
  9.6300000e+002
  9.5220000e+002
  2.7654000e+003
  1.2528000e+003
  8.5980000e+002
  8.8080000e+002
  7.9260000e+002
  6.5220000e+002
  6.7800000e+002
  5.6160000e+002
  5.5380000e+002
  5.1180000e+002
  1.3968000e+003
  5.6160000e+002
  5.2260000e+002
  4.6380000e+002
  4.1400000e+002
  3.5580000e+002
  2.8020000e+002
  3.3780000e+002
  3.9240000e+002
  3.3840000e+002
  2.6280000e+002
  3.7080000e+002
  3.8520000e+002
  3.0060000e+002
  3.7260000e+002
  4.1700000e+002
  3.8460000e+002
  3.0300000e+002
  3.7980000e+002
  4.0320000e+002
  3.4980000e+002
  3.4140000e+002
  3.4920000e+002
  3.7620000e+002
  3.0660000e+002
  2.9700000e+002
  3.4980000e+002
  3.2940000e+002
  3.4260000e+002
  3.2460000e+002
  3.4260000e+002
  2.6700000e+002
  3.4380000e+002
  1.4340000e+003
  2.0844000e+003
  1.3686000e+003
  3.9240000e+002
  3.6540000e+002
  2.7600000e+002
  2.9880000e+002
  4.1040000e+002
  1.3728000e+003
  2.1126000e+003
  1.5618000e+003
  3.9540000e+002
  3.9600000e+002
  5.0940000e+002
  4.1040000e+002
  3.6960000e+002
  3.4380000e+002
  4.2540000e+002
  4.5720000e+002
  3.0540000e+002
  4.0140000e+002
  3.9060000e+002
  3.1320000e+002
  2.9040000e+002
  3.5340000e+002
  3.3420000e+002
  2.6700000e+002
  2.8920000e+002
  3.7560000e+002
  3.2520000e+002
  2.3160000e+002
  2.9820000e+002
  3.8880000e+002
  2.8740000e+002
  2.5560000e+002
  3.1860000e+002
  4.0860000e+002
  2.4780000e+002
  2.7900000e+002
  3.3300000e+002
  3.8880000e+002
  2.7660000e+002
  2.9100000e+002
  3.2880000e+002
  3.3000000e+002
  3.4140000e+002
  3.2640000e+002
  3.2640000e+002
  2.7360000e+002
  3.2100000e+002
  3.3180000e+002
  3.0780000e+002
  3.6600000e+002
  4.2180000e+002
  3.2880000e+002
  2.7480000e+002
  4.2240000e+002
  4.4700000e+002
  4.1700000e+002
  3.3900000e+002
  6.2160000e+002
  7.0440000e+002
  6.0300000e+002
  6.3840000e+002
  7.7460000e+002
  6.6180000e+002
  6.1980000e+002
  5.7060000e+002
  1.2540000e+003
  2.3046000e+003
  1.8438000e+003
  4.6620000e+002
  1.6518000e+003
  1.5042000e+003
  4.4940000e+002
  1.4670000e+003
  1.6176000e+003
  2.2764000e+003
  1.9824000e+003
  5.1840000e+002
  1.6674000e+003
  1.6992000e+003
  7.3200000e+002
  1.4022000e+003
  1.7622000e+003
  1.9650000e+003
  6.9060000e+002
  1.8198000e+003
  2.3310000e+003
  2.3724000e+003
  1.1286000e+003
  2.1042000e+003
  1.0938000e+003
  2.2692000e+003
  9.8460000e+002
  2.8122000e+003
  3.1644000e+003
  3.2898000e+003
  2.9802000e+003
  1.9608000e+003
  1.1310000e+003
  1.0878000e+003
  1.1076000e+003
  2.0274000e+003
  2.6898000e+003
  1.5330000e+003
  8.3940000e+002
  9.6600000e+002
  7.8420000e+002
  7.4160000e+002
  7.3560000e+002
  5.7360000e+002
  4.9500000e+002
  5.1720000e+002
  5.0520000e+002
  4.8240000e+002
  4.9920000e+002
  5.0820000e+002
  4.9860000e+002
  4.8420000e+002
  5.1360000e+002
  4.9740000e+002
  4.8900000e+002
  5.2200000e+002
  5.1000000e+002
  4.6920000e+002
  5.7000000e+002
  5.2200000e+002
  5.0940000e+002
  4.4520000e+002
  6.0420000e+002
  5.2500000e+002
  5.0700000e+002
  4.6560000e+002
  5.6580000e+002
  5.1420000e+002
  4.7460000e+002
  4.3500000e+002
  5.6100000e+002
  4.9560000e+002
  4.2180000e+002
  4.5300000e+002
  5.7000000e+002
  4.8120000e+002
  4.0020000e+002
  4.6380000e+002
  2.2956000e+003
  2.2716000e+003
  5.3820000e+002
  5.0160000e+002
  5.7300000e+002
  4.1820000e+002
  4.4640000e+002
  5.2020000e+002
  2.2242000e+003
  2.2884000e+003
  7.2240000e+002
  5.8860000e+002
  4.4580000e+002
  4.6620000e+002
  5.6040000e+002
  5.8200000e+002
  6.8160000e+002
  8.0640000e+002
  7.8120000e+002
  8.0100000e+002
  7.7100000e+002
  8.2020000e+002
  7.8180000e+002
  7.9200000e+002
  8.2140000e+002
  8.3100000e+002
  7.6140000e+002
  7.2480000e+002
  6.9720000e+002
  7.5300000e+002
  7.2180000e+002
  6.6000000e+002
  5.9520000e+002
  6.1380000e+002
  5.5200000e+002
  6.6360000e+002
  7.5000000e+002
  7.0260000e+002
  7.1400000e+002
  8.0340000e+002
  8.4720000e+002
  7.1400000e+002
  7.3620000e+002
  7.6740000e+002
  8.0460000e+002
  7.0260000e+002
  7.6680000e+002
  8.0280000e+002
  7.6680000e+002
  7.2360000e+002
  8.9280000e+002
  9.3360000e+002
  8.3520000e+002
  8.4660000e+002
  8.3640000e+002
  9.3360000e+002
  8.0400000e+002
  7.3200000e+002
  8.4120000e+002
  7.9800000e+002
  6.3960000e+002
  7.0140000e+002
  7.7040000e+002
  7.4640000e+002
  6.3060000e+002
  6.5880000e+002
  7.3200000e+002
  7.8120000e+002
  5.9280000e+002
  8.4060000e+002
  2.5248000e+003
  1.9596000e+003
  5.3280000e+002
  7.2960000e+002
  6.2820000e+002
  5.1420000e+002
  5.0700000e+002
  6.6180000e+002
  2.3328000e+003
  2.0844000e+003
  1.4604000e+003
  2.3400000e+003
  8.1120000e+002
  7.2780000e+002
  8.6400000e+002
  9.4920000e+002
  5.4000000e+002
  8.0160000e+002
  1.9110000e+003
  2.6616000e+003
  1.1988000e+003
  1.3254000e+003
  1.2846000e+003
  1.1892000e+003
  1.2876000e+003
  1.3266000e+003
  1.2066000e+003
  1.1556000e+003
  1.1844000e+003
  1.1628000e+003
  1.1628000e+003
  1.0026000e+003
  9.8280000e+002
  9.5400000e+002
  8.2560000e+002
  6.3360000e+002
  7.3800000e+002
  6.0960000e+002
  5.1420000e+002
  5.0880000e+002
  5.9040000e+002
  5.2320000e+002
  4.6020000e+002
  4.6920000e+002
  5.8380000e+002
  5.2440000e+002
  4.3140000e+002
  4.9860000e+002
  5.7900000e+002
  4.8600000e+002
  4.6080000e+002
  5.3760000e+002
  5.8800000e+002
  4.5540000e+002
  5.3580000e+002
  5.4240000e+002
  6.0060000e+002
  4.9380000e+002
  5.3760000e+002
  5.2500000e+002
  5.6280000e+002
  5.6340000e+002
  5.1660000e+002
  5.2500000e+002
  5.1300000e+002
  5.4600000e+002
  5.3040000e+002
  5.1300000e+002
  4.4280000e+002
  5.3220000e+002
  5.1120000e+002
  4.5780000e+002
  6.0720000e+002
  2.3244000e+003
  2.3466000e+003
  7.9920000e+002
  4.9440000e+002
  5.5800000e+002
  5.0640000e+002
  4.5660000e+002
  5.1720000e+002
  2.3574000e+003
  2.3850000e+003
  9.9480000e+002
  6.7380000e+002
  5.7840000e+002
  4.3740000e+002
  4.8840000e+002
  5.1120000e+002
  5.3220000e+002
  5.2560000e+002
  5.1480000e+002
  5.0580000e+002
  5.0700000e+002
  6.3120000e+002
  5.2620000e+002
  5.5140000e+002
  5.6820000e+002
  6.3840000e+002
  6.2040000e+002
  5.3280000e+002
  4.5900000e+002
  5.8980000e+002
  4.9440000e+002
  4.0740000e+002
  4.6920000e+002
  5.7720000e+002
  4.8120000e+002
  4.4640000e+002
  5.0400000e+002
  5.4060000e+002
  4.7820000e+002
  4.5600000e+002
  5.1360000e+002
  4.9440000e+002
  4.9020000e+002
  4.7880000e+002
  5.9880000e+002
  5.2020000e+002
  6.2940000e+002
  5.5080000e+002
  5.9760000e+002
  4.8420000e+002
  5.8380000e+002
  1.8528000e+003
  2.1780000e+003
  2.0640000e+003
  5.3700000e+002
  5.3640000e+002
  4.0020000e+002
  2.8140000e+002
  3.7560000e+002
  1.6134000e+003
  2.1036000e+003
  2.1810000e+003
  3.8340000e+002
  4.6380000e+002
  3.6960000e+002
  5.2560000e+002
  9.9360000e+002
  1.0746000e+003
  1.6434000e+003
  1.7760000e+003
  7.6680000e+002
  2.7696000e+003
  4.3080000e+003
  2.6826000e+003
  1.8240000e+003
  2.1006000e+003
  2.2416000e+003
  4.8240000e+002
  4.9080000e+002
  2.4468000e+003
  4.3692000e+003
  4.8030000e+003
  4.2456000e+003
  2.4984000e+003
  7.0200000e+002
  4.5180000e+002
  4.6020000e+002
  5.4420000e+002
  1.6632000e+003
  2.0112000e+003
  4.4916000e+003
  2.7324000e+003
  1.1364000e+003
  9.6780000e+002
  1.0962000e+003
  1.0422000e+003
  1.3548000e+003
  9.9000000e+002
  1.0902000e+003
  1.0134000e+003
  9.1380000e+002
  8.8620000e+002
  9.2280000e+002
  9.3300000e+002
  8.7660000e+002
  7.4940000e+002
  8.0880000e+002
  7.0620000e+002
  6.9480000e+002
  7.6980000e+002
  4.7160000e+002
  6.7500000e+002
  6.0060000e+002
  7.0620000e+002
  7.5180000e+002
  6.2880000e+002
  5.8680000e+002
  5.6580000e+002
  5.8020000e+002
  4.5600000e+002
  4.7160000e+002
  5.1120000e+002
  5.3640000e+002
  5.8800000e+002
  8.8200000e+002
  2.3202000e+003
  1.7538000e+003
  5.9340000e+002
  5.1240000e+002
  4.7100000e+002
  5.0760000e+002
  5.8080000e+002
  7.2780000e+002
  2.2686000e+003
  1.8810000e+003
  5.7360000e+002
  5.0400000e+002
  4.2360000e+002
  4.9020000e+002
  4.9260000e+002
  4.9380000e+002
  5.2320000e+002
  5.1480000e+002
  4.8720000e+002
  4.6200000e+002
  5.2380000e+002
  4.9440000e+002
  3.8100000e+002
  4.4880000e+002
  5.8320000e+002
  4.8900000e+002
  4.0380000e+002
  4.5180000e+002
  1.2096000e+003
  6.5460000e+002
  4.3380000e+002
  4.9320000e+002
  4.7400000e+002
  4.6380000e+002
  4.9920000e+002
  5.2440000e+002
  1.1622000e+003
  9.7020000e+002
  4.9620000e+002
  4.9620000e+002
  4.1520000e+002
  4.7880000e+002
  5.8920000e+002
  4.7400000e+002
  5.0580000e+002
  5.8860000e+002
  8.7840000e+002
  5.4660000e+002
  5.1000000e+002
  6.1320000e+002
  6.9480000e+002
  7.5000000e+002
  5.0040000e+002
  6.6960000e+002
  5.4480000e+002
  4.5540000e+002
  5.2380000e+002
  5.7840000e+002
  4.9560000e+002
  7.0380000e+002
  2.4054000e+003
  2.1810000e+003
  5.7060000e+002
  5.9700000e+002
  6.7560000e+002
  5.1240000e+002
  5.9460000e+002
  6.8460000e+002
  2.4672000e+003
  2.5806000e+003
  7.5240000e+002
  7.7640000e+002
  8.6100000e+002
  1.2204000e+003
  7.6500000e+002
  8.5560000e+002
  8.9280000e+002
  7.0020000e+002
  6.8340000e+002
  9.2220000e+002
  9.3060000e+002
  1.5678000e+003
  2.5632000e+003
  3.0720000e+003
  1.0098000e+003
  8.6040000e+002
  9.4020000e+002
  2.6766000e+003
  2.8032000e+003
  1.2048000e+003
  2.5962000e+003
  3.2394000e+003
  1.1394000e+003
  7.8540000e+002
  7.3920000e+002
  2.5260000e+003
  2.4186000e+003
  1.1748000e+003
  7.8600000e+002
  1.3704000e+003
  8.9280000e+002
  7.9380000e+002
  8.3580000e+002
  1.2000000e+003
  9.0720000e+002
  8.2020000e+002
  7.8780000e+002
  1.2522000e+003
  1.1220000e+003
  1.8822000e+003
  2.0598000e+003
  8.1720000e+002
  9.6720000e+002
  1.6806000e+003
  8.5800000e+002
  2.0280000e+003
  2.4936000e+003
  2.7774000e+003
  1.0548000e+003
  8.9640000e+002
  1.0020000e+003
  1.0638000e+003
  2.6226000e+003
  2.5458000e+003
  2.5206000e+003
  7.3320000e+002
  5.4180000e+002
  6.3060000e+002
  6.3720000e+002
  8.0580000e+002
  9.5220000e+002
  2.1312000e+003
  2.4534000e+003
  6.9660000e+002
  4.8660000e+002
  1.5174000e+003
  6.2460000e+002
  4.8360000e+002
  5.0880000e+002
  5.1180000e+002
  5.0580000e+002
  5.6760000e+002
  5.1480000e+002
  1.4454000e+003
  1.1520000e+003
  6.0060000e+002
  5.1540000e+002
  4.5000000e+002
  5.2800000e+002
  5.9040000e+002
  5.0220000e+002
  1.2612000e+003
  1.2690000e+003
  5.8680000e+002
  4.4760000e+002
  4.3680000e+002
  4.9980000e+002
  5.5740000e+002
  4.6620000e+002
  1.1046000e+003
  1.5132000e+003
  5.6460000e+002
  4.6440000e+002
  4.8660000e+002
  4.9260000e+002
  4.1460000e+002
  4.7640000e+002
  5.2260000e+002
  1.4364000e+003
  7.5300000e+002
  4.5780000e+002
  5.9160000e+002
  4.3620000e+002
  4.4220000e+002
  5.3760000e+002
  5.3460000e+002
  3.9420000e+002
  4.4400000e+002
  5.3100000e+002
  5.0160000e+002
  4.4820000e+002
  4.8120000e+002
  4.9620000e+002
  4.9500000e+002
  4.7760000e+002
  8.5560000e+002
  1.6962000e+003
  1.6056000e+003
  1.3350000e+003
  4.9500000e+002
  4.3440000e+002
  4.5420000e+002
  5.6040000e+002
  7.6980000e+002
  2.2212000e+003
  2.3670000e+003
  1.4928000e+003
  4.9920000e+002
  6.0000000e+002
  6.4740000e+002
  5.7000000e+002
  5.6520000e+002
  2.4468000e+003
  2.5524000e+003
  1.7376000e+003
  1.0578000e+003
  2.2818000e+003
  1.6446000e+003
  1.4154000e+003
  6.4020000e+002
  6.0360000e+002
  2.0814000e+003
  1.9806000e+003
  9.7440000e+002
  2.2008000e+003
  1.7832000e+003
  1.6968000e+003
  7.9800000e+002
  7.5240000e+002
  6.7560000e+002
  8.7420000e+002
  8.1240000e+002
  7.2120000e+002
  7.7340000e+002
  1.9782000e+003
  1.2540000e+003
  1.0452000e+003
  9.4140000e+002
  7.6380000e+002
  7.5720000e+002
  6.8820000e+002
  5.5860000e+002
  1.7286000e+003
  9.9120000e+002
  8.1600000e+002
  9.1980000e+002
  2.0466000e+003
  2.8596000e+003
  2.3832000e+003
  5.8140000e+002
  5.2200000e+002
  5.1720000e+002
  6.1800000e+002
  5.5500000e+002
  1.9044000e+003
  2.9268000e+003
  2.4780000e+003
  6.6360000e+002
  1.8336000e+003
  1.0206000e+003
  8.7660000e+002
  7.5720000e+002
  7.0980000e+002
  8.5200000e+002
  8.0340000e+002
  7.3680000e+002
  7.4400000e+002
  8.3880000e+002
  7.9260000e+002
  7.1520000e+002
  7.9380000e+002
  8.2740000e+002
  7.4760000e+002
  6.9300000e+002
  8.3880000e+002
  8.1540000e+002
  7.2360000e+002
  6.9900000e+002
  7.4040000e+002
  7.4160000e+002
  7.0980000e+002
  6.1680000e+002
  6.7020000e+002
  5.0160000e+002
  1.8918000e+003
  2.4378000e+003
  1.6386000e+003
  5.7840000e+002
  5.6460000e+002
  6.2160000e+002
  6.2580000e+002
  5.8380000e+002
  1.7166000e+003
  2.3286000e+003
  1.7586000e+003
  1.4934000e+003
  7.1640000e+002
  6.6720000e+002
  5.9640000e+002
  6.7140000e+002
  1.1436000e+003
  1.7676000e+003
  1.0272000e+003
  1.4904000e+003
  7.1700000e+002
  5.6580000e+002
  1.8204000e+003
  5.3760000e+002
  8.8500000e+002
  1.7244000e+003
  2.9820000e+002
  3.5520000e+002
  6.8400000e+002
  1.2600000e+003
  1.5918000e+003
  7.1880000e+002
  2.8020000e+002
  2.9700000e+002
  4.0320000e+002
  3.3300000e+002
  6.1800000e+002
  1.4094000e+003
  3.8940000e+002
  3.2280000e+002
  3.2880000e+002
  3.3660000e+002
  3.4500000e+002
  3.0060000e+002
  3.3600000e+002
  3.4800000e+002
  2.9940000e+002
  2.8140000e+002
  3.9600000e+002
  3.5820000e+002
  2.6640000e+002
  3.0600000e+002
  3.6300000e+002
  3.9480000e+002
  3.1020000e+002
  3.2760000e+002
[truncated: 518,008 more chars]
